# Supplementary material for: 1-(4-tert-Butyl­benz­yl)-2-(4-tert-butyl­phen­yl)-1H-benzimidazole
Source: Acta Crystallogr Sect E Struct Rep Online. 2009 Nov 7;65(Pt 12):o3019. doi: 10.1107/S1600536809045668 (PMC2971974; doi:10.1107/S1600536809045668)
Supplement: Supplementary file 1 [file e-65-o3019-sup1.cif]

##############################################################################
###                                                                        ###
###        Electronic paper (Acta Crystallographica Section E)             ###
###                                                                        ###
##############################################################################
#                                                                            #
# This CIF contains the data in a paper accepted for publication in Acta     #
# Crystallographica Section E. It conforms to the requirements of Notes      #
# for Authors for Section E, and has been peer reviewed under the auspices   #
# of the IUCr Commission on Journals.                                        #
#                                                                            #
# Full details of the Crystallographic Information File format               #
# are given in the paper "The Crystallographic Information File (CIF):       #
# a New Standard Archive File for Crystallography" by S. R. Hall, F. H.      #
# Allen and I. D. Brown [Acta Cryst. (1991), A47, 655-685].                  #
#                                                                            #
# The current version of the core CIF dictionary is obtainable from          #
# ftp://ftp.iucr.org/pub/cif_core.dic. The current version number is 2.4.    #
#                                                                            #
# Software is freely available for graphical display of the structure(s) in  #
# this CIF.  For information consult the CIF home page http://www.iucr.org/  #
# cif/home.html                                                              #
#                                                                            #
# This file may be used for bona fide research purposes within the           #
# scientific community so long as proper attribution is given to the journal # 
# article from which it was obtained.                                        #
#                                                                            #
##############################################################################
                                             
data_I
_audit_creation_method     SHELXL-97
_chemical_name_systematic
;
1-(4-<i>tert</i>-Butylbenzyl)-2-(4-<i>tert</i>-butylphenyl)-1<i>H</i>-
benzimidazole
;
_chemical_name_common     ?
_chemical_formula_moiety     'C28 H32 N2'
_chemical_formula_sum     'C28 H32 N2 '
_chemical_formula_iupac     'C28 H32 N2'
_chemical_formula_weight     396.56
_chemical_melting_point     ?
_symmetry_cell_setting     monoclinic
_symmetry_space_group_name_H-M     'P 21/c'
_symmetry_space_group_name_Hall     '-P 2ybc'
loop_
    _symmetry_equiv_pos_as_xyz
    'x, y, z'
    '-x, y+1/2, -z+1/2'
    '-x, -y, -z'
    'x, -y-1/2, z-1/2'
_cell_length_a     6.2142(5)
_cell_length_b     21.1112(13)
_cell_length_c     17.4624(12)
_cell_angle_alpha     90.00
_cell_angle_beta     92.869(6)
_cell_angle_gamma     90.00
_cell_volume     2288.0(3)
_cell_formula_units_Z     4
_cell_measurement_reflns_used     3426
_cell_measurement_theta_min     2.2649
_cell_measurement_theta_max     27.4603
_cell_measurement_temperature     293(2)
_exptl_crystal_description     'Block'
_exptl_crystal_colour     'colourless'
_exptl_crystal_size_max     0.2000
_exptl_crystal_size_mid     0.2000
_exptl_crystal_size_min     0.1000
_exptl_crystal_density_diffrn     1.151
_exptl_crystal_density_meas     ?
_exptl_crystal_density_method     'not measured'
_exptl_crystal_F_000     856
_exptl_absorpt_coefficient_mu     0.067
_exptl_absorpt_correction_type     'Multi-scan'
_exptl_absorpt_process_details     '(CrystalClear; Rigaku, 2005)'
_exptl_absorpt_correction_T_min     0.987
_exptl_absorpt_correction_T_max     0.993
_exptl_special_details
;
;
_diffrn_ambient_temperature     293(2)
_diffrn_radiation_type     MoK\a
_diffrn_radiation_wavelength     0.71073
_diffrn_radiation_source     'fine-focus sealed tube'
_diffrn_radiation_monochromator     graphite
_diffrn_measurement_device_type     'Rigaku SCXmini'
_diffrn_measurement_method     \w
_diffrn_detector_area_resol_mean     13.6612
_diffrn_reflns_number     24819
_diffrn_reflns_av_R_equivalents     0.0469
_diffrn_reflns_av_sigmaI/netI     0.0461
_diffrn_reflns_theta_min     3.28
_diffrn_reflns_theta_max     27.47
_diffrn_reflns_theta_full     27.47
_diffrn_measured_fraction_theta_max     0.998
_diffrn_measured_fraction_theta_full     0.998
_diffrn_reflns_limit_h_min     -8
_diffrn_reflns_limit_h_max     8
_diffrn_reflns_limit_k_min     -27
_diffrn_reflns_limit_k_max     27
_diffrn_reflns_limit_l_min     -22
_diffrn_reflns_limit_l_max     22
_diffrn_standards_number     0
_diffrn_standards_interval_count     ?
_diffrn_standards_interval_time     ?
_diffrn_standards_decay_%     ?
_refine_special_details
;
Refinement of <i>F</i>^2^ against ALL reflections. The weighted <i>R</i>-factor
<i>wR</i> and goodness of fit <i>S</i> are based on <i>F</i>^2^, conventional
<i>R</i>-factors <i>R</i> are based on <i>F</i>, with <i>F</i> set to zero for
negative <i>F</i>^2^. The threshold expression of <i>F</i>^2^ >
\s(<i>F</i>^2^) is used only for calculating <i>R</i>-factors(gt) <i>etc</i>.
and is not relevant to the choice of reflections for refinement.
<i>R</i>-factors based on <i>F</i>^2^ are statistically about twice as large
as those based on <i>F</i>, and <i>R</i>- factors based on ALL data will be
even larger.
;
_reflns_number_total     5239
_reflns_number_gt     4315
_reflns_threshold_expression     I>2\s(I)
_refine_ls_structure_factor_coef     Fsqd
_refine_ls_matrix_type     full
_refine_ls_R_factor_all     0.0759
_refine_ls_R_factor_gt     0.0607
_refine_ls_wR_factor_gt     0.1266
_refine_ls_wR_factor_ref     0.1348
_refine_ls_goodness_of_fit_ref     1.090
_refine_ls_restrained_S_all     1.090
_refine_ls_number_reflns     5239
_refine_ls_number_parameters     302
_refine_ls_number_restraints     0
_refine_ls_hydrogen_treatment     constr
_refine_ls_weighting_scheme     calc
_refine_ls_weighting_details
         'calc w=1/[\s^2^(Fo^2^)+(0.0431P)^2^+0.9360P] where P=(Fo^2^+2Fc^2^)/3'
_atom_sites_solution_hydrogens     geom
_atom_sites_solution_primary     direct
_atom_sites_solution_secondary     difmap
_refine_ls_shift/su_max     0.000
_refine_ls_shift/su_mean     0.000
_refine_diff_density_max     0.216
_refine_diff_density_min     -0.183
_refine_ls_extinction_method     none
_refine_ls_extinction_coef     ?
loop_
    _atom_type_symbol
    _atom_type_description
    _atom_type_scat_dispersion_real
    _atom_type_scat_dispersion_imag
    _atom_type_scat_source
    'C' 'C' 0.0033 0.0016
                         'International Tables Vol C Tables 4.2.6.8 and 6.1.1.4'
    'H' 'H' 0.0000 0.0000
                         'International Tables Vol C Tables 4.2.6.8 and 6.1.1.4'
    'N' 'N' 0.0061 0.0033
                         'International Tables Vol C Tables 4.2.6.8 and 6.1.1.4'
    'O' 'O' 0.0106 0.0060
                         'International Tables Vol C Tables 4.2.6.8 and 6.1.1.4'
_computing_data_collection     'CrystalClear (Rigaku, 2005)'
_computing_cell_refinement     'CrystalClear (Rigaku, 2005)'
_computing_data_reduction     'CrystalClear (Rigaku, 2005)'
_computing_structure_solution     'SHELXS97 (Sheldrick, 2008)'
_computing_structure_refinement     'SHELXL97 (Sheldrick, 2008)'
_computing_molecular_graphics     'SHELXTL (Sheldrick, 2008)'
_computing_publication_material     'SHELXL97 (Sheldrick, 2008)'
loop_
    _atom_site_type_symbol
    _atom_site_label
    _atom_site_fract_x
    _atom_site_fract_y
    _atom_site_fract_z
    _atom_site_U_iso_or_equiv
    _atom_site_adp_type
    _atom_site_calc_flag
    _atom_site_refinement_flags
    _atom_site_occupancy
    _atom_site_disorder_assembly
    _atom_site_disorder_group
    N N1 0.7010(2) 0.17678(6) 0.27399(7) 0.0256(3) Uani d . 1 . .
    N N2 1.0343(2) 0.14275(6) 0.31033(7) 0.0298(3) Uani d . 1 . .
    C C1 0.7112(3) 0.17535(7) 0.35346(9) 0.0270(3) Uani d . 1 . .
    C C2 0.5570(3) 0.18846(8) 0.40650(10) 0.0346(4) Uani d . 1 . .
    H H2B 0.4192 0.2021 0.3913 0.041 Uiso calc R 1 . .
    C C3 0.6195(3) 0.18016(9) 0.48290(10) 0.0392(4) Uani d . 1 . .
    H H3A 0.5214 0.1884 0.5201 0.047 Uiso calc R 1 . .
    C C4 0.8268(3) 0.15961(9) 0.50544(10) 0.0382(4) Uani d . 1 . .
    H H4A 0.8632 0.1547 0.5574 0.046 Uiso calc R 1 . .
    C C5 0.9793(3) 0.14633(8) 0.45281(10) 0.0344(4) Uani d . 1 . .
    H H5A 1.1170 0.1328 0.4684 0.041 Uiso calc R 1 . .
    C C6 0.9185(3) 0.15411(7) 0.37498(9) 0.0282(3) Uani d . 1 . .
    C C7 0.8992(2) 0.15635(7) 0.25137(9) 0.0258(3) Uani d . 1 . .
    C C8 0.9583(2) 0.14654(7) 0.17169(9) 0.0272(3) Uani d . 1 . .
    C C9 0.8876(3) 0.18418(8) 0.10959(9) 0.0310(4) Uani d . 1 . .
    H H9A 0.7887 0.2164 0.1168 0.037 Uiso calc R 1 . .
    C C10 0.9638(3) 0.17391(9) 0.03713(10) 0.0355(4) Uani d . 1 . .
    H H10A 0.9141 0.1995 -0.0033 0.043 Uiso calc R 1 . .
    C C11 1.1119(3) 0.12648(8) 0.02342(10) 0.0344(4) Uani d . 1 A .
    C C12 1.1810(3) 0.08896(8) 0.08579(10) 0.0370(4) Uani d . 1 . .
    H H12A 1.2802 0.0568 0.0785 0.044 Uiso calc R 1 . .
    C C13 1.1055(3) 0.09845(8) 0.15806(10) 0.0335(4) Uani d . 1 . .
    H H13A 1.1537 0.0723 0.1982 0.040 Uiso calc R 1 . .
    C C14 1.1974(3) 0.11519(9) -0.05650(10) 0.0424(5) Uani d . 1 . .
    C C15 1.4372(5) 0.1228(2) -0.0550(2) 0.0569(10) Uani d P 0.636(4) A 1
    H H15A 1.4726 0.1670 -0.0576 0.085 Uiso calc PR 0.636(4) A 1
    H H15B 1.4930 0.1011 -0.0980 0.085 Uiso calc PR 0.636(4) A 1
    H H15C 1.4996 0.1051 -0.0083 0.085 Uiso calc PR 0.636(4) A 1
    C C16 1.1017(6) 0.16598(17) -0.11722(17) 0.0508(9) Uani d P 0.636(4) A 1
    H H16A 0.9475 0.1625 -0.1212 0.076 Uiso calc PR 0.636(4) A 1
    H H16B 1.1587 0.1580 -0.1664 0.076 Uiso calc PR 0.636(4) A 1
    H H16C 1.1414 0.2079 -0.1004 0.076 Uiso calc PR 0.636(4) A 1
    C C17 1.1189(8) 0.0513(2) -0.0846(2) 0.0687(14) Uani d P 0.636(4) A 1
    H H17A 0.9695 0.0541 -0.1011 0.103 Uiso calc PR 0.636(4) A 1
    H H17B 1.1360 0.0209 -0.0438 0.103 Uiso calc PR 0.636(4) A 1
    H H17C 1.2014 0.0381 -0.1268 0.103 Uiso calc PR 0.636(4) A 1
    C C16' 1.3128(12) 0.1723(4) -0.0785(4) 0.073(2) Uani d P 0.364(4) A 2
    H H16D 1.2128 0.2068 -0.0851 0.109 Uiso calc PR 0.364(4) A 2
    H H16E 1.3811 0.1648 -0.1258 0.109 Uiso calc PR 0.364(4) A 2
    H H16F 1.4201 0.1828 -0.0391 0.109 Uiso calc PR 0.364(4) A 2
    C C15' 1.3773(13) 0.0576(4) -0.0524(3) 0.077(3) Uani d P 0.364(4) A 2
    H H15D 1.3107 0.0193 -0.0360 0.116 Uiso calc PR 0.364(4) A 2
    H H15E 1.4934 0.0688 -0.0166 0.116 Uiso calc PR 0.364(4) A 2
    H H15F 1.4323 0.0514 -0.1023 0.116 Uiso calc PR 0.364(4) A 2
    C C17' 1.0230(11) 0.0946(4) -0.1102(3) 0.0593(19) Uani d P 0.364(4) A 2
    H H17D 0.9132 0.1266 -0.1137 0.089 Uiso calc PR 0.364(4) A 2
    H H17E 0.9627 0.0558 -0.0922 0.089 Uiso calc PR 0.364(4) A 2
    H H17F 1.0787 0.0879 -0.1598 0.089 Uiso calc PR 0.364(4) A 2
    C C18 0.5117(2) 0.19700(7) 0.22771(9) 0.0276(3) Uani d . 1 . .
    H H18A 0.3834 0.1845 0.2533 0.033 Uiso calc R 1 . .
    H H18B 0.5100 0.1753 0.1787 0.033 Uiso calc R 1 . .
    C C19 0.5039(2) 0.26793(7) 0.21354(8) 0.0244(3) Uani d . 1 . .
    C C20 0.6751(3) 0.30771(8) 0.23238(10) 0.0345(4) Uani d . 1 . .
    H H20A 0.7992 0.2912 0.2568 0.041 Uiso calc R 1 . .
    C C21 0.6647(3) 0.37210(8) 0.21545(10) 0.0354(4) Uani d . 1 . .
    H H21A 0.7823 0.3976 0.2292 0.042 Uiso calc R 1 . .
    C C22 0.4846(2) 0.39941(7) 0.17869(9) 0.0255(3) Uani d . 1 . .
    C C23 0.3127(3) 0.35908(8) 0.16148(11) 0.0380(4) Uani d . 1 . .
    H H23A 0.1875 0.3756 0.1379 0.046 Uiso calc R 1 . .
    C C24 0.3214(3) 0.29478(8) 0.17827(11) 0.0370(4) Uani d . 1 . .
    H H24A 0.2026 0.2694 0.1656 0.044 Uiso calc R 1 . .
    C C25 0.4755(3) 0.47028(7) 0.15925(10) 0.0314(4) Uani d . 1 . .
    C C26 0.6985(3) 0.49533(9) 0.14043(12) 0.0454(5) Uani d . 1 . .
    H H26A 0.7489 0.4729 0.0970 0.068 Uiso calc R 1 . .
    H H26B 0.7974 0.4891 0.1838 0.068 Uiso calc R 1 . .
    H H26C 0.6887 0.5397 0.1287 0.068 Uiso calc R 1 . .
    C C27 0.3234(3) 0.48367(9) 0.08955(12) 0.0474(5) Uani d . 1 . .
    H H27A 0.3723 0.4612 0.0459 0.071 Uiso calc R 1 . .
    H H27B 0.3218 0.5283 0.0791 0.071 Uiso calc R 1 . .
    H H27C 0.1806 0.4699 0.1000 0.071 Uiso calc R 1 . .
    C C28 0.3968(4) 0.50619(9) 0.22849(12) 0.0586(6) Uani d . 1 . .
    H H28A 0.2570 0.4909 0.2404 0.088 Uiso calc R 1 . .
    H H28B 0.3882 0.5506 0.2168 0.088 Uiso calc R 1 . .
    H H28C 0.4959 0.4997 0.2717 0.088 Uiso calc R 1 . .
loop_
    _atom_site_aniso_label
    _atom_site_aniso_U_11
    _atom_site_aniso_U_22
    _atom_site_aniso_U_33
    _atom_site_aniso_U_12
    _atom_site_aniso_U_13
    _atom_site_aniso_U_23
    N1 0.0275(7) 0.0240(6) 0.0255(7) 0.0003(5) 0.0032(5) 0.0028(5)
    N2 0.0303(7) 0.0312(7) 0.0280(7) 0.0019(5) 0.0030(6) 0.0021(6)
    C1 0.0328(8) 0.0225(7) 0.0259(8) -0.0023(6) 0.0048(6) 0.0025(6)
    C2 0.0335(9) 0.0364(9) 0.0344(9) 0.0014(7) 0.0075(7) 0.0009(7)
    C3 0.0449(11) 0.0425(10) 0.0311(9) -0.0027(8) 0.0118(8) -0.0010(8)
    C4 0.0482(11) 0.0403(10) 0.0263(9) -0.0046(8) 0.0030(7) 0.0035(7)
    C5 0.0375(9) 0.0350(9) 0.0306(9) -0.0009(7) 0.0007(7) 0.0044(7)
    C6 0.0321(8) 0.0255(8) 0.0271(8) -0.0018(6) 0.0038(6) 0.0023(6)
    C7 0.0281(8) 0.0217(7) 0.0277(8) -0.0012(6) 0.0038(6) 0.0016(6)
    C8 0.0281(8) 0.0261(8) 0.0276(8) -0.0049(6) 0.0029(6) -0.0006(6)
    C9 0.0323(9) 0.0304(8) 0.0303(9) -0.0015(7) 0.0032(7) 0.0001(7)
    C10 0.0395(10) 0.0388(9) 0.0282(9) -0.0057(7) 0.0023(7) 0.0015(7)
    C11 0.0351(9) 0.0387(9) 0.0300(9) -0.0102(7) 0.0067(7) -0.0082(7)
    C12 0.0371(10) 0.0354(9) 0.0391(10) 0.0023(7) 0.0076(8) -0.0077(8)
    C13 0.0353(9) 0.0323(9) 0.0330(9) 0.0015(7) 0.0034(7) -0.0003(7)
    C14 0.0468(11) 0.0484(11) 0.0333(10) -0.0098(9) 0.0136(8) -0.0078(8)
    C15 0.048(2) 0.078(3) 0.047(2) 0.0041(18) 0.0199(15) 0.0108(18)
    C16 0.056(2) 0.070(2) 0.0278(15) -0.0027(17) 0.0097(14) 0.0037(15)
    C17 0.105(4) 0.059(2) 0.045(2) -0.023(2) 0.032(2) -0.0254(19)
    C16' 0.081(6) 0.077(5) 0.063(4) -0.019(4) 0.041(4) -0.001(4)
    C15' 0.095(6) 0.103(6) 0.036(3) 0.056(5) 0.024(3) 0.003(4)
    C17' 0.069(4) 0.073(5) 0.036(3) 0.006(3) 0.002(3) -0.015(3)
    C18 0.0254(8) 0.0258(8) 0.0316(8) -0.0026(6) -0.0001(6) 0.0012(6)
    C19 0.0251(8) 0.0247(7) 0.0236(7) -0.0008(6) 0.0039(6) -0.0004(6)
    C20 0.0289(9) 0.0296(8) 0.0437(10) -0.0010(6) -0.0107(7) 0.0043(7)
    C21 0.0303(9) 0.0272(8) 0.0476(11) -0.0054(6) -0.0080(7) 0.0018(7)
    C22 0.0273(8) 0.0250(7) 0.0243(8) 0.0017(6) 0.0041(6) -0.0007(6)
    C23 0.0271(9) 0.0309(9) 0.0548(11) 0.0012(7) -0.0097(8) 0.0059(8)
    C24 0.0260(8) 0.0303(9) 0.0538(11) -0.0057(7) -0.0074(7) 0.0032(8)
    C25 0.0382(9) 0.0248(8) 0.0316(9) 0.0022(7) 0.0056(7) 0.0022(7)
    C26 0.0454(11) 0.0331(9) 0.0576(12) -0.0072(8) 0.0028(9) 0.0099(9)
    C27 0.0487(12) 0.0408(10) 0.0525(12) 0.0016(9) -0.0011(9) 0.0176(9)
    C28 0.1005(19) 0.0285(9) 0.0493(12) 0.0113(10) 0.0287(12) 0.0019(9)
_geom_special_details
;
All e.s.d.'s (except the e.s.d. in the dihedral angle between two l.s. planes)
are estimated using the full covariance matrix. The cell e.s.d.'s are taken
into account individually in the estimation of e.s.d.'s in distances, angles
and torsion angles; correlations between e.s.d.'s in cell parameters are only
used when they are defined by crystal symmetry. An approximate (isotropic)
treatment of cell e.s.d.'s is used for estimating e.s.d.'s involving l.s.
planes.
;
loop_
    _geom_bond_atom_site_label_1
    _geom_bond_atom_site_label_2
    _geom_bond_site_symmetry_2
    _geom_bond_distance
    _geom_bond_publ_flag
    N1 C7 . 1.3816(19) ?
    N1 C1 . 1.386(2) ?
    N1 C18 . 1.4571(19) ?
    N2 C7 . 1.327(2) ?
    N2 C6 . 1.390(2) ?
    C1 C2 . 1.393(2) ?
    C1 C6 . 1.398(2) ?
    C2 C3 . 1.382(2) ?
    C2 H2B . 0.9300 ?
    C3 C4 . 1.397(3) ?
    C3 H3A . 0.9300 ?
    C4 C5 . 1.381(2) ?
    C4 H4A . 0.9300 ?
    C5 C6 . 1.402(2) ?
    C5 H5A . 0.9300 ?
    C7 C8 . 1.471(2) ?
    C8 C13 . 1.395(2) ?
    C8 C9 . 1.397(2) ?
    C9 C10 . 1.390(2) ?
    C9 H9A . 0.9300 ?
    C10 C11 . 1.389(2) ?
    C10 H10A . 0.9300 ?
    C11 C12 . 1.397(3) ?
    C11 C14 . 1.536(2) ?
    C12 C13 . 1.383(2) ?
    C12 H12A . 0.9300 ?
    C13 H13A . 0.9300 ?
    C14 C17' . 1.463(6) ?
    C14 C16' . 1.465(7) ?
    C14 C15 . 1.498(4) ?
    C14 C17 . 1.508(4) ?
    C14 C16 . 1.601(4) ?
    C14 C15' . 1.650(6) ?
    C15 H15A . 0.9600 ?
    C15 H15B . 0.9600 ?
    C15 H15C . 0.9600 ?
    C16 H16A . 0.9600 ?
    C16 H16B . 0.9600 ?
    C16 H16C . 0.9600 ?
    C17 H17A . 0.9600 ?
    C17 H17B . 0.9600 ?
    C17 H17C . 0.9600 ?
    C16' H16D . 0.9600 ?
    C16' H16E . 0.9600 ?
    C16' H16F . 0.9600 ?
    C15' H15D . 0.9600 ?
    C15' H15E . 0.9600 ?
    C15' H15F . 0.9600 ?
    C17' H17D . 0.9600 ?
    C17' H17E . 0.9600 ?
    C17' H17F . 0.9600 ?
    C18 C19 . 1.518(2) ?
    C18 H18A . 0.9700 ?
    C18 H18B . 0.9700 ?
    C19 C20 . 1.382(2) ?
    C19 C24 . 1.385(2) ?
    C20 C21 . 1.392(2) ?
    C20 H20A . 0.9300 ?
    C21 C22 . 1.387(2) ?
    C21 H21A . 0.9300 ?
    C22 C23 . 1.387(2) ?
    C22 C25 . 1.535(2) ?
    C23 C24 . 1.389(2) ?
    C23 H23A . 0.9300 ?
    C24 H24A . 0.9300 ?
    C25 C28 . 1.528(2) ?
    C25 C27 . 1.530(2) ?
    C25 C26 . 1.534(2) ?
    C26 H26A . 0.9600 ?
    C26 H26B . 0.9600 ?
    C26 H26C . 0.9600 ?
    C27 H27A . 0.9600 ?
    C27 H27B . 0.9600 ?
    C27 H27C . 0.9600 ?
    C28 H28A . 0.9600 ?
    C28 H28B . 0.9600 ?
    C28 H28C . 0.9600 ?
loop_
    _geom_angle_atom_site_label_1
    _geom_angle_atom_site_label_2
    _geom_angle_atom_site_label_3
    _geom_angle_site_symmetry_1
    _geom_angle_site_symmetry_3
    _geom_angle
    _geom_angle_publ_flag
    C7 N1 C1 . . 106.40(13) ?
    C7 N1 C18 . . 129.74(13) ?
    C1 N1 C18 . . 123.86(13) ?
    C7 N2 C6 . . 105.05(13) ?
    N1 C1 C2 . . 131.48(15) ?
    N1 C1 C6 . . 105.77(13) ?
    C2 C1 C6 . . 122.70(15) ?
    C3 C2 C1 . . 116.56(16) ?
    C3 C2 H2B . . 121.7 ?
    C1 C2 H2B . . 121.7 ?
    C2 C3 C4 . . 121.47(16) ?
    C2 C3 H3A . . 119.3 ?
    C4 C3 H3A . . 119.3 ?
    C5 C4 C3 . . 121.94(16) ?
    C5 C4 H4A . . 119.0 ?
    C3 C4 H4A . . 119.0 ?
    C4 C5 C6 . . 117.44(16) ?
    C4 C5 H5A . . 121.3 ?
    C6 C5 H5A . . 121.3 ?
    N2 C6 C1 . . 110.16(13) ?
    N2 C6 C5 . . 129.95(15) ?
    C1 C6 C5 . . 119.88(15) ?
    N2 C7 N1 . . 112.61(14) ?
    N2 C7 C8 . . 121.68(14) ?
    N1 C7 C8 . . 125.63(14) ?
    C13 C8 C9 . . 117.69(15) ?
    C13 C8 C7 . . 117.42(14) ?
    C9 C8 C7 . . 124.78(14) ?
    C10 C9 C8 . . 120.65(16) ?
    C10 C9 H9A . . 119.7 ?
    C8 C9 H9A . . 119.7 ?
    C11 C10 C9 . . 121.88(16) ?
    C11 C10 H10A . . 119.1 ?
    C9 C10 H10A . . 119.1 ?
    C10 C11 C12 . . 117.05(15) ?
    C10 C11 C14 . . 122.04(17) ?
    C12 C11 C14 . . 120.91(16) ?
    C13 C12 C11 . . 121.63(16) ?
    C13 C12 H12A . . 119.2 ?
    C11 C12 H12A . . 119.2 ?
    C12 C13 C8 . . 121.10(16) ?
    C12 C13 H13A . . 119.5 ?
    C8 C13 H13A . . 119.5 ?
    C17' C14 C16' . . 115.7(5) ?
    C17' C14 C15 . . 138.4(3) ?
    C16' C14 C15 . . 54.3(4) ?
    C17' C14 C17 . . 46.3(3) ?
    C16' C14 C17 . . 143.7(3) ?
    C15 C14 C17 . . 114.0(3) ?
    C17' C14 C11 . . 110.5(3) ?
    C16' C14 C11 . . 107.9(3) ?
    C15 C14 C11 . . 110.84(19) ?
    C17 C14 C11 . . 108.26(19) ?
    C17' C14 C16 . . 62.4(3) ?
    C16' C14 C16 . . 56.3(4) ?
    C15 C14 C16 . . 106.1(2) ?
    C17 C14 C16 . . 106.3(3) ?
    C11 C14 C16 . . 111.34(18) ?
    C17' C14 C15' . . 106.7(4) ?
    C16' C14 C15' . . 106.2(5) ?
    C15 C14 C15' . . 53.6(4) ?
    C17 C14 C15' . . 64.1(4) ?
    C11 C14 C15' . . 109.8(2) ?
    C16 C14 C15' . . 138.6(3) ?
    C14 C15 H15A . . 109.5 ?
    C14 C15 H15B . . 109.5 ?
    H15A C15 H15B . . 109.5 ?
    C14 C15 H15C . . 109.5 ?
    H15A C15 H15C . . 109.5 ?
    H15B C15 H15C . . 109.5 ?
    C14 C16 H16A . . 109.5 ?
    C14 C16 H16B . . 109.5 ?
    C14 C16 H16C . . 109.5 ?
    C14 C17 H17A . . 109.5 ?
    C14 C17 H17B . . 109.5 ?
    H17A C17 H17B . . 109.5 ?
    C14 C17 H17C . . 109.5 ?
    H17A C17 H17C . . 109.5 ?
    H17B C17 H17C . . 109.5 ?
    C14 C16' H16D . . 109.5 ?
    C14 C16' H16E . . 109.5 ?
    H16D C16' H16E . . 109.5 ?
    C14 C16' H16F . . 109.5 ?
    H16D C16' H16F . . 109.5 ?
    H16E C16' H16F . . 109.5 ?
    C14 C15' H15D . . 109.5 ?
    C14 C15' H15E . . 109.5 ?
    H15D C15' H15E . . 109.5 ?
    C14 C15' H15F . . 109.5 ?
    H15D C15' H15F . . 109.5 ?
    H15E C15' H15F . . 109.5 ?
    C14 C17' H17D . . 109.5 ?
    C14 C17' H17E . . 109.5 ?
    H17D C17' H17E . . 109.5 ?
    C14 C17' H17F . . 109.5 ?
    H17D C17' H17F . . 109.5 ?
    H17E C17' H17F . . 109.5 ?
    N1 C18 C19 . . 113.43(12) ?
    N1 C18 H18A . . 108.9 ?
    C19 C18 H18A . . 108.9 ?
    N1 C18 H18B . . 108.9 ?
    C19 C18 H18B . . 108.9 ?
    H18A C18 H18B . . 107.7 ?
    C20 C19 C24 . . 117.44(14) ?
    C20 C19 C18 . . 122.86(14) ?
    C24 C19 C18 . . 119.67(14) ?
    C19 C20 C21 . . 121.05(15) ?
    C19 C20 H20A . . 119.5 ?
    C21 C20 H20A . . 119.5 ?
    C22 C21 C20 . . 122.13(15) ?
    C22 C21 H21A . . 118.9 ?
    C20 C21 H21A . . 118.9 ?
    C23 C22 C21 . . 116.09(14) ?
    C23 C22 C25 . . 122.07(14) ?
    C21 C22 C25 . . 121.83(14) ?
    C22 C23 C24 . . 122.19(15) ?
    C22 C23 H23A . . 118.9 ?
    C24 C23 H23A . . 118.9 ?
    C19 C24 C23 . . 121.07(15) ?
    C19 C24 H24A . . 119.5 ?
    C23 C24 H24A . . 119.5 ?
    C28 C25 C27 . . 109.18(16) ?
    C28 C25 C26 . . 109.07(16) ?
    C27 C25 C26 . . 107.14(15) ?
    C28 C25 C22 . . 108.57(14) ?
    C27 C25 C22 . . 111.76(14) ?
    C26 C25 C22 . . 111.08(14) ?
    C25 C26 H26A . . 109.5 ?
    C25 C26 H26B . . 109.5 ?
    H26A C26 H26B . . 109.5 ?
    C25 C26 H26C . . 109.5 ?
    H26A C26 H26C . . 109.5 ?
    H26B C26 H26C . . 109.5 ?
    C25 C27 H27A . . 109.5 ?
    C25 C27 H27B . . 109.5 ?
    H27A C27 H27B . . 109.5 ?
    C25 C27 H27C . . 109.5 ?
    H27A C27 H27C . . 109.5 ?
    H27B C27 H27C . . 109.5 ?
    C25 C28 H28A . . 109.5 ?
    C25 C28 H28B . . 109.5 ?
    H28A C28 H28B . . 109.5 ?
    C25 C28 H28C . . 109.5 ?
    H28A C28 H28C . . 109.5 ?
    H28B C28 H28C . . 109.5 ?
loop_
    _geom_hbond_atom_site_label_D
    _geom_hbond_atom_site_label_H
    _geom_hbond_atom_site_label_A
    _geom_hbond_site_symmetry_A
    _geom_hbond_distance_DH
    _geom_hbond_distance_HA
    _geom_hbond_distance_DA
    _geom_hbond_angle_DHA
    C18 H18A N2 1_455 0.97 2.59 3.553(2) 174
data_global
_journal_date_recd_electronic     2009-10-24
_journal_date_accepted     2009-10-30
_journal_name_full     'Acta Crystallographica, Section E'
_journal_year     2009
_journal_volume     65
_journal_issue     12
_journal_page_first     o3019
_journal_page_last     o3019
_journal_paper_category     QO
_journal_coeditor_code     RZ2378
_publ_contact_author_name     'Jian-Cheng Zhou*'
_publ_contact_author_address
;
College of Chemistry and Chemical Engineering, Southeast University,
Nanjing 211189, People's Republic of China
;
_publ_contact_author_email     'jczhou@seu.edu.cn'
_publ_contact_author_fax     '86-25-85402606'
_publ_contact_author_phone     '86-25-85402606'
_publ_section_title
;\
1-(4-<i>tert</i>-Butylbenzyl)-2-(4-<i>tert</i>-butylphenyl)-1<i>H</i>-\
benzimidazole
;
loop_
    _publ_author_name
    _publ_author_footnote
    _publ_author_address
    'Zhou, Jian-Cheng' .
;
College of Chemistry and Chemical Engineering, Southeast University
Nanjing 211189, People's Republic of China
and
Jiangsu Provincial Key Laboratory of Pulp and Paper Science and Technology
Nanjing Forestry University, Nanjing 210037, People's Republic of China
;
    'Zhang, Zheng-Yun' .
;
College of Chemistry and Chemical Engineering, Southeast University
Nanjing 211189, People's Republic of China
;
    'Li, Nai-Xu' .
;
College of Chemistry and Chemical Engineering, Southeast University
Nanjing 211189, People's Republic of China
;
    'Zhang, Chuan-Ming' .
;
College of Chemistry and Chemical Engineering, Southeast University
Nanjing 211189, People's Republic of China
;
