# Supplementary material for: 1-(4-tert-Butyl­benz­yl)-2-(4-tert-butyl­phen­yl)-1H-benzimidazole
Source: Acta Crystallogr Sect E Struct Rep Online. 2009 Nov 7;65(Pt 12):o3019. doi: 10.1107/S1600536809045668 (PMC2971974; doi:10.1107/S1600536809045668)
Supplement: Supplementary file 2 [file e-65-o3019-Isup2.hkl]

# 
# h,k,l, Fc-squared, Fo-squared, sigma(Fo-squared) and status flag 
# 
data_I
_shelx_title ' shelxl in P-1                    P21/c' 
_shelx_refln_list_code          4 
_shelx_F_calc_maximum      150.52 
_exptl_crystal_F_000       855.86 
_reflns_d_resolution_high  0.7705 
 
loop_ 
 _symmetry_equiv_pos_as_xyz 
 'x, y, z' 
 '-x, y+1/2, -z+1/2' 
 '-x, -y, -z' 
 'x, -y-1/2, z-1/2' 
 
_cell_length_a     6.2142 
_cell_length_b    21.1112 
_cell_length_c    17.4624 
_cell_angle_alpha  90.000 
_cell_angle_beta   92.869 
_cell_angle_gamma  90.000 
 
_shelx_F_squared_multiplier     1.000 
 
loop_ 
 _refln_index_h 
 _refln_index_k 
 _refln_index_l 
 _refln_F_squared_calc 
 _refln_F_squared_meas 
 _refln_F_squared_sigma 
 _refln_observed_status 
   1   0   0       25.04       14.99      2.38 o 
   2   0   0     1905.91     1958.45     17.17 o 
   3   0   0      303.41      224.60      8.28 o 
   4   0   0        4.49        1.98      0.83 o 
   5   0   0     2562.40     2657.35     83.09 o 
   6   0   0      702.64      768.27     39.38 o 
   7   0   0       20.72        4.18      3.88 o 
   8   0   0       53.60       68.56     11.66 o 
   1   1   0     1692.59     1517.66     13.20 o 
   2   1   0      146.93      138.31      3.12 o 
   3   1   0      348.10      377.43      8.18 o 
   4   1   0      426.34      490.63      7.02 o 
   5   1   0       97.04      125.06     13.96 o 
   6   1   0        3.34        9.48      6.35 o 
   7   1   0        4.04        7.86      3.69 o 
   8   1   0        2.44        7.31      5.10 o 
   1   2   0      351.30      325.63      3.96 o 
   2   2   0     1022.43      968.81      7.41 o 
   3   2   0       46.77       64.87      2.44 o 
   4   2   0       35.16       36.94      2.94 o 
   5   2   0      232.18      221.55     11.96 o 
   6   2   0       16.16       21.48      4.82 o 
   7   2   0        3.00        1.69      4.65 o 
   8   2   0        0.28        6.83      2.99 o 
   1   3   0     7370.56     7023.30     32.57 o 
   2   3   0      958.36      930.19     12.42 o 
   3   3   0      547.48      563.97      9.32 o 
   4   3   0      278.34      286.71      8.95 o 
   5   3   0       18.12       15.57      3.95 o 
   6   3   0      114.44      115.12      9.65 o 
   7   3   0       15.15       10.93      4.95 o 
   8   3   0       13.95       14.68      4.15 o 
   1   4   0    22656.23    22015.71   4787.23 o 
   2   4   0     1275.36     1231.31      9.11 o 
   3   4   0       19.57       20.86      1.98 o 
   4   4   0      112.68      126.26      5.18 o 
   5   4   0        5.28        4.73      2.10 o 
   6   4   0       10.68       12.14      3.66 o 
   7   4   0        0.73        7.97      3.97 o 
   1   5   0     6012.76     5735.42     26.01 o 
   2   5   0      161.04      137.26      3.54 o 
   3   5   0      504.05      610.58     13.57 o 
   4   5   0      324.53      374.79      7.18 o 
   5   5   0        2.39        6.12      3.25 o 
   6   5   0        0.06        2.00      4.83 o 
   7   5   0       28.13       24.55      4.47 o 
   1   6   0      332.06      316.62      4.44 o 
   2   6   0        4.88        6.87      1.11 o 
   3   6   0     4667.65     4988.08    122.48 o 
   4   6   0       53.55       62.02      5.55 o 
   5   6   0      431.58      419.71      8.05 o 
   6   6   0        2.67       14.92      4.14 o 
   7   6   0       77.82      121.19     10.22 o 
   1   7   0     7726.28     7592.82     66.29 o 
   2   7   0     1022.21     1093.80      8.76 o 
   3   7   0      690.23      710.34     12.87 o 
   4   7   0        8.34       12.18      2.59 o 
   5   7   0       79.41       84.80      6.50 o 
   6   7   0       74.14       70.55      6.57 o 
   7   7   0        1.09        1.10      6.07 o 
   0   8   0       73.66       55.09      5.00 o 
   1   8   0      423.84      427.37      8.35 o 
   2   8   0       44.02       39.08      2.57 o 
   3   8   0        0.07        3.71      1.75 o 
   4   8   0       31.75       32.57      3.19 o 
   5   8   0       52.37       56.64      4.16 o 
   6   8   0       20.41       14.38      5.12 o 
   7   8   0       24.36       17.65      4.27 o 
   1   9   0      559.60      562.86     12.13 o 
   2   9   0      899.50      928.05     13.29 o 
   3   9   0        3.66        3.51      1.60 o 
   4   9   0        2.96        2.63      3.79 o 
   5   9   0       12.45       13.21      3.03 o 
   6   9   0      184.68      187.37     13.89 o 
   7   9   0       11.13       11.29      5.23 o 
   0  10   0      465.17      411.28     25.92 o 
   1  10   0     6548.24     6678.03     43.76 o 
   2  10   0      696.66      746.30     11.06 o 
   3  10   0      287.62      299.76     10.59 o 
   4  10   0        2.23        6.74      2.09 o 
   5  10   0       69.91       62.22      4.92 o 
   6  10   0       71.13       76.66      7.36 o 
   7  10   0        0.06        3.19      3.17 o 
   1  11   0     1041.18     1109.30     16.09 o 
   2  11   0      716.20      800.62     10.77 o 
   3  11   0      172.89      189.86      8.82 o 
   4  11   0       51.10       63.19      8.95 o 
   5  11   0       20.19       17.77      2.99 o 
   6  11   0        7.31       -0.41      4.96 o 
   7  11   0        6.37       13.77      4.04 o 
   0  12   0      649.89      664.22     12.86 o 
   1  12   0      463.40      479.05     10.69 o 
   2  12   0       17.24       16.65      2.58 o 
   3  12   0       14.54       21.79      3.17 o 
   4  12   0        2.02        3.34      2.29 o 
   5  12   0        2.59        6.97      2.21 o 
   6  12   0       68.09       56.54      7.30 o 
   7  12   0       13.21       10.76      3.80 o 
   1  13   0      759.92      748.48     12.36 o 
   2  13   0      112.76      112.89      6.64 o 
   3  13   0        0.02        8.69      1.89 o 
   4  13   0      224.55      219.58      9.70 o 
   5  13   0        0.55        0.78      1.90 o 
   6  13   0       36.11       35.84      6.70 o 
   7  13   0        1.77        3.45      3.56 o 
   0  14   0      126.28      130.14     10.40 o 
   1  14   0      775.04      756.13     12.58 o 
   2  14   0       30.47       37.71      3.59 o 
   3  14   0      623.62      614.36     12.24 o 
   4  14   0        0.71        1.24      2.00 o 
   5  14   0       60.82       55.55      4.62 o 
   6  14   0        8.73        8.40      4.26 o 
   1  15   0      275.26      287.62      6.82 o 
   2  15   0     1028.51     1060.23     16.21 o 
   3  15   0       66.79       78.11      4.72 o 
   4  15   0      111.58      117.10      7.73 o 
   5  15   0       43.60       34.82      4.46 o 
   6  15   0       58.03       63.35      8.22 o 
   0  16   0       31.42       29.53      7.06 o 
   1  16   0      934.04      994.73     17.02 o 
   2  16   0      332.84      334.22     10.60 o 
   3  16   0      376.91      366.92     12.56 o 
   4  16   0       85.49       75.40      7.23 o 
   5  16   0        1.88        5.10      2.68 o 
   6  16   0        1.06        2.80      4.85 o 
   1  17   0       26.57       24.31      4.02 o 
   2  17   0      271.95      270.00     10.26 o 
   3  17   0       16.71       16.87      4.13 o 
   4  17   0       29.49       31.30      4.08 o 
   5  17   0        0.00        1.69      2.41 o 
   6  17   0       19.12       12.67      3.82 o 
   0  18   0       86.84       77.04      7.90 o 
   1  18   0        8.55        5.83      1.90 o 
   2  18   0      206.31      186.71      8.40 o 
   3  18   0       36.66       36.31      4.09 o 
   4  18   0       48.16       58.55      5.50 o 
   5  18   0        2.96        4.37      3.10 o 
   6  18   0       59.30       52.90      6.76 o 
   1  19   0      157.99      141.86      7.15 o 
   2  19   0       77.61       65.16      4.98 o 
   3  19   0       56.32       51.97      5.24 o 
   4  19   0       36.54       42.69      5.04 o 
   5  19   0        1.36        0.88      3.29 o 
   0  20   0      131.95      112.09      9.37 o 
   1  20   0      160.42      175.71      8.71 o 
   2  20   0      199.36      180.92     12.26 o 
   3  20   0        0.12        6.51      3.08 o 
   4  20   0        0.95        2.32      2.63 o 
   5  20   0        1.73        4.42      2.75 o 
   1  21   0       38.42       28.73      3.86 o 
   2  21   0      339.27      337.29     18.60 o 
   3  21   0      102.47       93.66      5.86 o 
   4  21   0       70.33       68.09      6.77 o 
   5  21   0       18.06       18.00      3.74 o 
   0  22   0      279.04      295.99     16.81 o 
   1  22   0       17.90       11.54      3.61 o 
   2  22   0        0.07        4.03      2.44 o 
   3  22   0      112.43       98.54      7.31 o 
   4  22   0        7.37        8.18      2.23 o 
   1  23   0       23.13       23.54      5.70 o 
   2  23   0       82.60       74.48      7.97 o 
   3  23   0        4.45       10.03      3.80 o 
   4  23   0        5.49        9.90      3.27 o 
   0  24   0      156.20      167.03     19.52 o 
   1  24   0        0.34       11.59      6.68 o 
   2  24   0      339.91      376.53     38.17 o 
   3  24   0        2.61       12.83      3.37 o 
   1  25   0       10.71       13.71      3.98 o 
   2  25   0      131.32      113.17     11.51 o 
   3  25   0      116.82       82.29      8.69 o 
   0  26   0        5.50       21.50      6.43 o 
   1  26   0        0.37        5.21      5.80 o 
   2  26   0       70.94       73.79     13.24 o 
   1  27   0       13.83       24.57      5.54 o 
  -8   1   1       19.52       18.75      4.83 o 
  -7   1   1       14.11       22.56      4.56 o 
  -6   1   1        0.06        6.97      3.42 o 
  -5   1   1       10.39       18.66      3.26 o 
  -4   1   1      147.75      139.19      4.93 o 
  -3   1   1     3305.34     3414.04     20.03 o 
  -2   1   1     1150.68      993.43      6.33 o 
  -1   1   1     1177.99     1013.55      8.12 o 
   1   1   1    12645.03    10908.97    159.07 o 
   2   1   1       43.36       36.60      1.89 o 
   3   1   1      131.84      122.36      3.46 o 
   4   1   1      161.93      141.04      8.95 o 
   5   1   1      348.33      354.85      9.71 o 
   6   1   1      273.76      284.74     17.82 o 
   7   1   1        3.33       -2.95      5.40 o 
   8   1   1        0.02        9.84      3.57 o 
  -8   2   1       12.69       15.17     10.02 o 
  -7   2   1       81.17       68.43      8.83 o 
  -6   2   1      237.75      241.33     15.29 o 
  -5   2   1       29.75       40.09      6.62 o 
  -4   2   1      402.58      433.12      6.40 o 
  -3   2   1      252.28      236.67      5.57 o 
  -2   2   1      411.75      336.08      5.54 o 
  -1   2   1       37.17       45.92      2.04 o 
   2   2   1     4803.73     4714.56     30.20 o 
   3   2   1      259.01      307.85      5.63 o 
   4   2   1      387.49      339.03     15.30 o 
   5   2   1       57.14       73.12     12.51 o 
   6   2   1      405.43      429.37     20.19 o 
   7   2   1        0.48        6.85      3.71 o 
   8   2   1        0.90        5.45      4.21 o 
  -8   3   1        2.32        4.89      3.84 o 
  -7   3   1        6.80        9.23      3.33 o 
  -6   3   1      176.72      207.76     16.53 o 
  -5   3   1      440.42      476.87     10.10 o 
  -4   3   1      643.61      700.56     13.90 o 
  -3   3   1       68.70       92.14      4.15 o 
  -2   3   1      616.31      540.12      8.54 o 
  -1   3   1     1479.67     1294.67      6.52 o 
   1   3   1     6842.91     6403.12     48.59 o 
   2   3   1      985.14      966.41      7.78 o 
   3   3   1      170.66      209.09      5.34 o 
   4   3   1      472.75      518.75      7.98 o 
   5   3   1        2.82       -0.29      1.24 o 
   6   3   1      394.44      380.76     19.21 o 
   7   3   1        7.29       10.75      8.73 o 
  -7   4   1        2.09        7.31      3.63 o 
  -6   4   1        2.06        3.46      4.12 o 
  -5   4   1      160.15      158.66      7.63 o 
  -4   4   1      820.89      827.11     13.51 o 
  -3   4   1      141.03      148.99      4.82 o 
  -2   4   1     8929.33     8883.31     84.87 o 
  -1   4   1        4.01        6.19      1.51 o 
   0   4   1     8166.99     8160.89     97.44 o 
   1   4   1       72.87       91.89      4.23 o 
   2   4   1       88.71      103.07      3.56 o 
   3   4   1       89.15       89.53      2.92 o 
   4   4   1      161.38      166.36      6.78 o 
   5   4   1       70.82       68.35     10.72 o 
   6   4   1      137.96      152.16     12.75 o 
   7   4   1        0.56       -4.19      4.81 o 
  -7   5   1        7.17       18.29      4.48 o 
  -6   5   1       52.46       51.39      7.81 o 
  -5   5   1        0.21        3.63      3.81 o 
  -4   5   1        2.42        3.47      2.25 o 
  -3   5   1      274.28      244.91      6.05 o 
  -2   5   1      676.74      656.11      9.84 o 
  -1   5   1      509.33      496.80      6.04 o 
   0   5   1    12180.96    11684.33     86.34 o 
   1   5   1    11246.45    10720.00     61.56 o 
   2   5   1      846.78      832.97     12.27 o 
   3   5   1      468.92      432.64      7.88 o 
   4   5   1      283.76      305.08      5.42 o 
   5   5   1       11.35       14.74      3.20 o 
   6   5   1      122.09      131.89     10.62 o 
   7   5   1       14.23       20.49      4.35 o 
  -7   6   1        2.50        2.91      6.32 o 
  -6   6   1        1.63       10.60      3.59 o 
  -5   6   1        7.42       10.14      2.52 o 
  -4   6   1        1.71        4.06      2.01 o 
  -3   6   1        0.32        7.52      1.44 o 
  -2   6   1      209.78      206.45      5.53 o 
  -1   6   1     1056.24     1009.95      5.31 o 
   0   6   1      382.79      363.31      9.41 o 
   1   6   1     6528.73     6467.26     53.02 o 
   2   6   1     2395.97     2535.16     20.30 o 
   3   6   1      454.36      436.81      9.48 o 
   4   6   1        1.72        2.41      1.81 o 
   5   6   1       22.67       19.33      2.77 o 
   6   6   1        5.04       11.06      3.58 o 
   7   6   1        7.04        7.12      3.51 o 
  -7   7   1        7.41        3.53      4.05 o 
  -6   7   1       48.17       61.64      8.41 o 
  -5   7   1        0.57        6.44      4.79 o 
  -4   7   1       14.43       14.19      2.63 o 
  -3   7   1      677.06      688.54     11.97 o 
  -2   7   1        0.00        4.18      1.70 o 
  -1   7   1     2870.46     2888.93     17.66 o 
   0   7   1     3674.40     3424.92     39.19 o 
   1   7   1       50.14       49.19      2.99 o 
   2   7   1      867.57      882.66      7.14 o 
   3   7   1        2.74        4.29      3.55 o 
   4   7   1        3.39        6.58      2.07 o 
   5   7   1        2.26        4.08      3.19 o 
   6   7   1       49.74       56.37      8.22 o 
   7   7   1       25.42       34.79      6.24 o 
  -7   8   1        0.45        9.28      4.42 o 
  -6   8   1        7.48        6.37      3.12 o 
  -5   8   1        5.89        8.32      2.08 o 
  -4   8   1       90.43       92.62      5.73 o 
  -3   8   1      372.64      370.37      8.64 o 
  -2   8   1      788.15      860.71      8.40 o 
  -1   8   1      126.81      123.30      5.00 o 
   0   8   1     2583.84     2691.70     25.44 o 
   1   8   1      767.11      720.53     13.57 o 
   2   8   1      649.85      640.69     13.60 o 
   3   8   1      379.75      381.22      8.30 o 
   4   8   1      185.37      189.81      7.84 o 
   5   8   1       70.97       55.21      4.33 o 
   6   8   1       11.47       13.30      4.73 o 
   7   8   1       54.92       47.09      8.32 o 
  -7   9   1        3.54        5.63      3.37 o 
  -6   9   1      214.79      193.54     14.38 o 
  -5   9   1      129.06      128.43      6.68 o 
  -4   9   1      358.18      367.36     11.09 o 
  -3   9   1       96.88       82.29      5.58 o 
  -2   9   1      120.12      108.82      5.58 o 
  -1   9   1     2138.48     2177.40     18.03 o 
   0   9   1      221.37      230.64      9.49 o 
   1   9   1      923.26      892.29      6.57 o 
   2   9   1      898.06     1014.15     13.26 o 
   3   9   1      683.68      679.46     16.03 o 
   4   9   1      816.09      844.43     13.10 o 
   5   9   1       61.18       58.55      4.60 o 
   6   9   1       42.28       45.76      5.91 o 
   7   9   1       35.20       32.13      6.43 o 
  -7  10   1       27.90       27.08      6.98 o 
  -6  10   1      106.24      101.85     12.19 o 
  -5  10   1      366.70      336.35     10.54 o 
  -4  10   1       50.07       41.45      6.12 o 
  -3  10   1        1.15        2.52      2.41 o 
  -2  10   1      116.28      150.09      5.98 o 
  -1  10   1     3144.55     3146.72     30.71 o 
   0  10   1     6405.67     6816.91     37.69 o 
   1  10   1      147.57      172.45      8.69 o 
   2  10   1     1708.07     1609.37     20.70 o 
   3  10   1       78.92       96.06      6.06 o 
   4  10   1       29.71       25.35      3.90 o 
   5  10   1      620.60      592.50     15.73 o 
   6  10   1       52.39       42.89      5.84 o 
   7  10   1       16.39       13.37      6.50 o 
  -7  11   1       11.60       27.04      6.97 o 
  -6  11   1       93.04       85.26      7.79 o 
  -5  11   1       19.78       20.20      2.96 o 
  -4  11   1       14.96       12.49      2.80 o 
  -3  11   1       30.77       26.14      2.89 o 
  -2  11   1      932.66      933.21     11.96 o 
  -1  11   1     1112.20     1080.81     13.90 o 
   0  11   1       25.81       25.23      3.06 o 
   1  11   1     1842.79     1726.88     21.68 o 
   2  11   1       19.68       28.81      2.98 o 
   3  11   1        1.71        1.79      3.02 o 
   4  11   1       42.87       55.65      7.92 o 
   5  11   1       67.77       60.95      5.27 o 
   6  11   1        0.07        5.34      3.85 o 
   7  11   1        2.84       -0.72      4.01 o 
  -7  12   1       12.76       16.57      4.64 o 
  -6  12   1        3.45        4.93      5.14 o 
  -5  12   1       83.58       75.94      5.40 o 
  -4  12   1        0.02        6.38      1.92 o 
  -3  12   1       31.58       27.31      3.63 o 
  -2  12   1        3.52        2.15      2.47 o 
  -1  12   1     1381.65     1410.42     18.08 o 
   0  12   1       21.26       29.33      2.96 o 
   1  12   1      404.58      362.83      7.95 o 
   2  12   1      770.88      788.18     13.89 o 
   3  12   1      477.53      508.28     11.48 o 
   4  12   1      121.23      140.93      7.13 o 
   5  12   1       39.68       33.53      3.70 o 
   6  12   1        3.08       12.66      3.50 o 
   7  12   1       25.72       20.98      5.95 o 
  -7  13   1       36.46       29.64      6.09 o 
  -6  13   1       61.16       65.31      9.46 o 
  -5  13   1      117.55       96.36      7.12 o 
  -4  13   1      171.21      182.37      8.39 o 
  -3  13   1       35.71       41.24      3.80 o 
  -2  13   1        0.44        2.10      2.72 o 
  -1  13   1     1133.48     1217.93     19.65 o 
   0  13   1      534.51      503.43     10.99 o 
   1  13   1      537.32      544.82      9.18 o 
   2  13   1       51.96       55.55      6.18 o 
   3  13   1      195.20      210.88      7.83 o 
   4  13   1      389.72      380.87      9.44 o 
   5  13   1        7.28        5.27      3.12 o 
   6  13   1       31.05       19.66      4.17 o 
   7  13   1       27.34       26.33      6.54 o 
  -6  14   1       38.85       52.23      7.79 o 
  -5  14   1       19.13       16.40      3.02 o 
  -4  14   1      540.55      594.74     13.59 o 
  -3  14   1      852.67      874.14     16.43 o 
  -2  14   1     1460.03     1373.67     45.32 o 
  -1  14   1      422.66      460.62      8.27 o 
   0  14   1      164.06      174.04      7.62 o 
   1  14   1      920.76      964.91     15.56 o 
   2  14   1       50.01       47.31      4.50 o 
   3  14   1      374.63      367.84      7.71 o 
   4  14   1      381.79      375.47     11.23 o 
   5  14   1        4.52        6.65      2.18 o 
   6  14   1       10.69       16.46      4.40 o 
  -6  15   1       25.73       23.96      5.72 o 
  -5  15   1        1.99        0.85      3.42 o 
  -4  15   1      119.69      128.27      7.17 o 
  -3  15   1      361.35      335.54      7.27 o 
  -2  15   1        3.34        5.70      1.99 o 
  -1  15   1        5.84        4.23      2.17 o 
   0  15   1        8.83        7.41      2.00 o 
   1  15   1      426.26      429.87      9.09 o 
   2  15   1       28.22       26.64      4.29 o 
   3  15   1      184.70      183.35      9.96 o 
   4  15   1      114.92      126.77      7.72 o 
   5  15   1       31.95       28.49      3.83 o 
   6  15   1        2.25        6.47      3.25 o 
  -6  16   1        2.65       10.56      4.06 o 
  -5  16   1       42.35       40.90      4.77 o 
  -4  16   1      243.72      213.47     10.03 o 
  -3  16   1      820.24      805.12     16.89 o 
  -2  16   1      966.42      983.95     18.08 o 
  -1  16   1      591.99      607.06     10.78 o 
   0  16   1        0.97        5.67      1.89 o 
   1  16   1      124.43      100.78      5.91 o 
   2  16   1     2332.82     2415.63     43.55 o 
   3  16   1      404.89      413.50     10.00 o 
   4  16   1       46.77       38.80      4.35 o 
   5  16   1      291.24      299.90     16.99 o 
   6  16   1        5.75        3.27      4.92 o 
  -6  17   1        0.06        5.05      2.62 o 
  -5  17   1        2.77        5.41      2.05 o 
  -4  17   1       33.72       34.96      4.11 o 
  -3  17   1       24.30       16.09      3.26 o 
  -2  17   1       78.48       79.21      4.90 o 
  -1  17   1       84.04       64.72      9.10 o 
   0  17   1      235.99      245.35      9.53 o 
   1  17   1      362.52      383.10      8.39 o 
   2  17   1      201.78      170.49     14.40 o 
   3  17   1       23.36       20.51      3.09 o 
   4  17   1       18.57       19.68      3.77 o 
   5  17   1        4.37       -2.77      3.93 o 
   6  17   1        3.41       10.27      3.45 o 
  -6  18   1       24.12       21.94      5.10 o 
  -5  18   1        0.49        5.20      2.99 o 
  -4  18   1       32.39       30.30      5.82 o 
  -3  18   1       14.20       10.14      2.64 o 
  -2  18   1       82.71       83.83      6.65 o 
  -1  18   1      361.20      357.16      7.94 o 
   0  18   1       47.48       53.51      5.03 o 
   1  18   1      175.58      180.05      7.95 o 
   2  18   1      843.90      875.44     18.53 o 
   3  18   1        0.19       -2.75      2.78 o 
   4  18   1        2.05        1.69      2.02 o 
   5  18   1        5.64        6.05      3.50 o 
   6  18   1        7.79       11.41      3.66 o 
  -5  19   1       37.51       24.25      4.28 o 
  -4  19   1        0.42        4.46      2.44 o 
  -3  19   1       18.01       19.08      3.57 o 
  -2  19   1        2.94        2.88      1.87 o 
  -1  19   1      288.39      288.71     10.29 o 
   0  19   1        0.46        5.62      1.69 o 
   1  19   1      116.06      130.92      8.38 o 
   2  19   1        6.41        5.05      4.62 o 
   3  19   1      163.60      152.56      9.06 o 
   4  19   1       68.57       66.12      6.89 o 
   5  19   1        0.77        4.95      2.29 o 
  -5  20   1       41.73       31.54      5.13 o 
  -4  20   1        9.44       10.28      2.70 o 
  -3  20   1        2.49        4.75      3.97 o 
  -2  20   1       82.75       78.22      5.50 o 
  -1  20   1      163.71      135.67      7.11 o 
   0  20   1        7.13       15.90      3.00 o 
   1  20   1       38.63       22.54      3.05 o 
   2  20   1       95.73       91.52      6.60 o 
   3  20   1        2.34        2.80      2.15 o 
   4  20   1        0.74        7.57      2.27 o 
   5  20   1       32.80       16.59      4.04 o 
  -5  21   1       16.82       13.23      3.62 o 
  -4  21   1        0.61        4.30      2.17 o 
  -3  21   1       74.26       71.81      7.49 o 
  -2  21   1       18.87       15.80      3.12 o 
  -1  21   1       75.17       73.28      5.16 o 
   0  21   1       35.55       28.08      3.94 o 
   1  21   1       11.04        9.88      2.58 o 
   2  21   1       69.57       51.88      4.34 o 
   3  21   1        0.18       -1.18      2.14 o 
   4  21   1       88.24       78.50      6.28 o 
   5  21   1        0.04       -2.41      2.59 o 
  -4  22   1        9.77        6.33      3.68 o 
  -3  22   1       41.31       36.94      5.32 o 
  -2  22   1      248.92      264.31     16.73 o 
  -1  22   1      195.80      181.97     10.97 o 
   0  22   1       42.96       44.70      4.48 o 
   1  22   1       22.36       16.23      3.70 o 
   2  22   1      295.37      310.74     13.68 o 
   3  22   1        0.03        5.26      3.18 o 
   4  22   1       38.89       40.87      6.27 o 
  -4  23   1        3.35        8.12      2.71 o 
  -3  23   1       14.25       13.02      3.41 o 
  -2  23   1      241.80      232.90     18.22 o 
  -1  23   1       69.28       56.21      6.58 o 
   0  23   1       94.16       92.56      7.13 o 
   1  23   1       63.21       68.64      7.48 o 
   2  23   1        0.15        4.94      6.28 o 
   3  23   1      160.42      145.01     12.89 o 
   4  23   1        0.61        8.90      3.15 o 
  -3  24   1       36.74       23.18      5.25 o 
  -2  24   1        1.25       11.90      4.05 o 
  -1  24   1       24.95       23.63      4.69 o 
   0  24   1       33.49       27.15      4.37 o 
   1  24   1        5.50        4.75      5.84 o 
   2  24   1      117.27      103.66      9.38 o 
   3  24   1        3.56       10.95      3.71 o 
  -3  25   1       33.19       35.54      5.38 o 
  -2  25   1       97.86      105.15     11.46 o 
  -1  25   1        2.63        6.04      3.11 o 
   0  25   1        7.03       10.58      3.23 o 
   1  25   1      142.98      159.78     16.04 o 
   2  25   1       76.81       76.88      8.48 o 
   3  25   1       85.97       72.40      7.81 o 
  -2  26   1       12.11        8.59      3.50 o 
  -1  26   1      202.65      180.92     21.28 o 
   0  26   1       35.45       33.16     10.15 o 
   1  26   1       16.52       14.69      4.35 o 
   2  26   1      140.19      139.31     15.23 o 
  -1  27   1       23.40       20.15      5.05 o 
   0  27   1       28.73       17.42      4.08 o 
   1  27   1        1.91       -0.58      4.68 o 
  -8   0   2       27.32       31.07      8.46 o 
  -7   0   2      154.89      146.59     17.36 o 
  -6   0   2      945.40     1000.02     82.94 o 
  -5   0   2     1650.36     1705.70     43.65 o 
  -4   0   2      616.86      589.59     14.04 o 
  -3   0   2     1045.85     1038.75     12.75 o 
  -2   0   2     2439.07     2445.82     18.96 o 
  -1   0   2    16440.03    15399.24    158.52 o 
   1   0   2     4046.89     3523.19     30.03 o 
   2   0   2     1362.24     1317.30     14.66 o 
   3   0   2      324.91      329.53     12.63 o 
   4   0   2      501.79      493.23     14.69 o 
   5   0   2     2088.28     2223.09     69.32 o 
   6   0   2        3.63        2.73      6.02 o 
   7   0   2       19.01       17.12      5.06 o 
  -8   1   2      102.40       99.95     12.09 o 
  -7   1   2       31.71       28.55      4.84 o 
  -6   1   2      839.65      901.78     38.89 o 
  -5   1   2       73.09       80.95     11.29 o 
  -4   1   2      154.82      145.37      7.89 o 
  -3   1   2        0.30        4.87      1.03 o 
  -2   1   2       15.43        6.55      0.77 o 
  -1   1   2     2694.26     2457.68     10.51 o 
   1   1   2      598.49      513.37      6.76 o 
   2   1   2      354.43      297.17      5.24 o 
   3   1   2      771.32      794.01     18.13 o 
   4   1   2       27.57       29.03      5.43 o 
   5   1   2      385.39      410.15     11.40 o 
   6   1   2        1.68       -0.96      3.59 o 
   7   1   2       67.72       49.20      7.81 o 
  -8   2   2       25.21       33.73      6.35 o 
  -7   2   2       16.26       12.57      3.86 o 
  -6   2   2      228.64      259.28     16.62 o 
  -5   2   2      550.18      568.25     11.09 o 
  -4   2   2        2.46        2.86      2.49 o 
  -3   2   2      793.18      801.59     20.58 o 
  -2   2   2        9.98       11.43      1.39 o 
  -1   2   2      725.55      722.58      8.77 o 
   1   2   2       76.78       79.88      4.27 o 
   2   2   2     2201.62     2195.75     12.42 o 
   3   2   2      166.15      143.48      3.50 o 
   4   2   2      367.13      375.29      7.86 o 
   5   2   2      423.23      393.57     22.87 o 
   6   2   2       77.34       81.49      6.87 o 
   7   2   2       11.15       15.97      6.40 o 
  -8   3   2        0.38        4.08      3.42 o 
  -7   3   2       17.15       18.12      4.54 o 
  -6   3   2        9.89       25.71      5.29 o 
  -5   3   2        0.38        8.29      3.89 o 
  -4   3   2        3.93        4.25      2.71 o 
  -3   3   2      481.06      473.56      8.83 o 
  -2   3   2      232.76      206.82      5.31 o 
  -1   3   2     4068.39     3687.96     19.34 o 
   0   3   2      262.71      191.30      6.15 o 
   1   3   2      315.20      317.15      4.24 o 
   2   3   2       94.82       78.62      3.89 o 
   3   3   2       34.55       29.90      2.66 o 
   4   3   2       57.42       53.90      3.04 o 
   5   3   2      216.09      195.76     11.54 o 
   6   3   2       35.21       32.79      6.70 o 
   7   3   2        4.01       11.55      3.97 o 
  -7   4   2       31.79       28.92      5.96 o 
  -6   4   2       74.06       76.67      6.59 o 
  -5   4   2       45.17       50.60      7.14 o 
  -4   4   2       81.65       85.76      5.01 o 
  -3   4   2     2409.72     2615.23     17.71 o 
  -2   4   2      974.56      860.45     14.58 o 
  -1   4   2       67.00       64.96      2.71 o 
   0   4   2     2350.82     2232.73     11.26 o 
   1   4   2     1350.21     1149.30      6.08 o 
   2   4   2        4.87        2.06      1.16 o 
   3   4   2      744.31      843.84     10.09 o 
   4   4   2        0.21        1.80      0.95 o 
   5   4   2      200.77      201.87     13.43 o 
   6   4   2      218.06      210.09     15.97 o 
   7   4   2       35.82       48.49      7.51 o 
  -7   5   2       39.34       31.19      5.91 o 
  -6   5   2      231.16      223.40     16.33 o 
  -5   5   2       36.90       27.55      3.13 o 
  -4   5   2      588.65      647.87     12.64 o 
  -3   5   2      180.32      182.69      9.27 o 
  -2   5   2      143.48      156.65      7.16 o 
  -1   5   2        4.93        3.69      0.81 o 
   0   5   2     3479.09     3317.12     15.60 o 
   1   5   2      282.95      271.88      4.63 o 
   2   5   2      130.13      128.83      3.52 o 
   3   5   2       16.76       20.84      2.13 o 
   4   5   2        4.79        8.02      2.10 o 
   5   5   2        0.03       -0.84      4.05 o 
   6   5   2      147.61      151.45     12.10 o 
   7   5   2       19.90       14.50      4.36 o 
  -7   6   2       10.63       17.40      4.10 o 
  -6   6   2        0.17        4.02      3.39 o 
  -5   6   2      202.17      209.45      8.47 o 
  -4   6   2       11.84       19.54      2.67 o 
  -3   6   2      854.27      933.85     12.28 o 
  -2   6   2      404.03      358.44      7.85 o 
  -1   6   2       19.95       17.51      1.18 o 
   0   6   2      302.10      312.23      4.42 o 
   1   6   2      274.78      216.30      3.33 o 
   2   6   2     5282.94     5481.14     54.70 o 
   3   6   2       73.85      105.11      4.85 o 
   4   6   2        1.28        0.16      1.75 o 
   5   6   2       55.49       47.48      5.30 o 
   6   6   2       46.26       53.38      7.74 o 
   7   6   2       15.76       13.08      5.22 o 
  -7   7   2        0.60       -0.67      6.50 o 
  -6   7   2      293.37      295.08     22.61 o 
  -5   7   2       63.76       62.50      5.72 o 
  -4   7   2      234.41      229.91      9.18 o 
  -3   7   2      333.76      347.25      7.58 o 
  -2   7   2      496.48      554.44     11.80 o 
  -1   7   2       54.83       63.53      3.39 o 
   0   7   2     1443.12     1480.85     12.29 o 
   1   7   2        0.69       -0.30      0.94 o 
   2   7   2      130.63      139.22      6.12 o 
   3   7   2       93.38      111.84      5.57 o 
   4   7   2      640.83      620.99     12.13 o 
   5   7   2       61.08       50.19      5.08 o 
   6   7   2       86.92       86.59     10.01 o 
   7   7   2        2.58        1.56      4.24 o 
  -7   8   2       14.12       24.19      4.89 o 
  -6   8   2        1.03       16.82      4.14 o 
  -5   8   2      478.53      489.06     10.85 o 
  -4   8   2       52.47       46.41      4.21 o 
  -3   8   2       66.53       73.22      5.47 o 
  -2   8   2        1.34        6.73      1.62 o 
  -1   8   2       28.51       26.21      2.52 o 
   0   8   2      247.83      244.80      5.43 o 
   1   8   2      245.58      276.21      5.42 o 
   2   8   2     2645.42     2934.02     20.26 o 
   3   8   2      510.59      503.74      8.66 o 
   4   8   2        0.02        6.25      2.10 o 
   5   8   2       23.11       28.24      3.76 o 
   6   8   2       14.15       19.30      4.27 o 
   7   8   2      137.04      169.93     15.15 o 
  -7   9   2      182.82      179.14     16.19 o 
  -6   9   2        4.05        8.81      3.84 o 
  -5   9   2        0.02        3.68      2.50 o 
  -4   9   2       91.85       90.02      5.60 o 
  -3   9   2      139.34      156.31      6.58 o 
  -2   9   2      168.32      193.23     12.66 o 
  -1   9   2     2952.72     2937.60     21.84 o 
   0   9   2        0.65       -0.64      2.11 o 
   1   9   2     1598.02     1594.49     11.34 o 
   2   9   2       66.21       90.95      5.79 o 
   3   9   2     1402.02     1392.47     22.33 o 
   4   9   2       87.30       78.44      5.70 o 
   5   9   2       52.69       50.72      5.53 o 
   6   9   2        0.24        3.31      3.30 o 
   7   9   2       25.94       23.72      4.76 o 
  -7  10   2       24.03       -3.41      3.46 o 
  -6  10   2       55.06       49.99      6.38 o 
  -5  10   2       32.45       18.48      3.22 o 
  -4  10   2       54.75       53.21      7.55 o 
  -3  10   2      185.60      185.33      7.61 o 
  -2  10   2       65.26       79.51      5.22 o 
  -1  10   2      880.80      987.77      8.84 o 
   0  10   2      529.30      570.92     11.89 o 
   1  10   2      362.06      374.27      7.32 o 
   2  10   2        1.60        1.95      1.42 o 
   3  10   2      167.73      172.30      7.75 o 
   4  10   2        6.86        7.92      1.90 o 
   5  10   2       20.56       19.78      3.35 o 
   6  10   2      166.45      160.75     12.29 o 
   7  10   2       17.24       21.22      4.57 o 
  -7  11   2       79.71       62.59     10.75 o 
  -6  11   2       17.82       15.25      3.50 o 
  -5  11   2      264.04      256.66      8.81 o 
  -4  11   2       28.41       26.37      4.21 o 
  -3  11   2      118.65      130.06      7.97 o 
  -2  11   2        0.49        4.11      1.39 o 
  -1  11   2      320.96      328.93      8.23 o 
   0  11   2     2169.39     2202.80     16.11 o 
   1  11   2      290.21      275.67     10.29 o 
   2  11   2       19.20       31.21      2.87 o 
   3  11   2       28.97       33.70      3.33 o 
   4  11   2       81.21      111.22     16.82 o 
   5  11   2      648.79      644.82     24.58 o 
   6  11   2      113.48       98.70      8.89 o 
   7  11   2       11.36       11.42      4.65 o 
  -7  12   2       26.93       26.63      5.64 o 
  -6  12   2      284.95      242.32     19.57 o 
  -5  12   2       47.92       33.17      3.95 o 
  -4  12   2        0.12        5.63      2.13 o 
  -3  12   2       82.19       78.61      5.33 o 
  -2  12   2       44.36       57.39      4.41 o 
  -1  12   2       18.07       18.08      1.94 o 
   0  12   2        2.33        2.48      1.44 o 
   1  12   2      214.89      228.26      6.79 o 
   2  12   2       22.52       15.49      2.45 o 
   3  12   2      128.28      125.03      7.37 o 
   4  12   2      149.34      148.24      7.59 o 
   5  12   2       53.54       58.70      5.52 o 
   6  12   2      102.53      113.35      8.49 o 
   7  12   2       10.35       16.49      4.37 o 
  -7  13   2       57.50       56.77      6.48 o 
  -6  13   2       15.58       23.99      4.95 o 
  -5  13   2        8.09        6.86      3.97 o 
  -4  13   2       69.10       73.86      5.42 o 
  -3  13   2        7.24       11.15      2.11 o 
  -2  13   2      985.99     1005.18     19.35 o 
  -1  13   2       62.51       77.04      5.43 o 
   0  13   2      141.74      185.72      7.83 o 
   1  13   2      262.03      265.11     10.46 o 
   2  13   2      158.91      168.97      9.64 o 
   3  13   2     1546.17     1638.28     24.57 o 
   4  13   2       90.16       86.81      6.27 o 
   5  13   2        9.83        8.42      2.78 o 
   6  13   2        6.22       10.64      3.91 o 
   7  13   2        0.01       -0.38      4.70 o 
  -6  14   2       31.77       28.82      6.10 o 
  -5  14   2      402.50      387.66     14.93 o 
  -4  14   2       83.87       87.65      6.48 o 
  -3  14   2       80.57       72.58     10.37 o 
  -2  14   2       11.24       11.63      2.06 o 
  -1  14   2       71.28       84.29      5.34 o 
   0  14   2      391.10      412.14      7.65 o 
   1  14   2       28.54       23.58      2.46 o 
   2  14   2      175.05      179.48      6.72 o 
   3  14   2       56.90       42.67      5.98 o 
   4  14   2       20.27       16.15      2.80 o 
   5  14   2        3.53        5.39      3.00 o 
   6  14   2        4.46        9.33      6.04 o 
  -6  15   2        2.80        8.75      3.30 o 
  -5  15   2       25.90       41.21      4.53 o 
  -4  15   2      121.81      109.64      7.55 o 
  -3  15   2       98.76      116.89      6.56 o 
  -2  15   2      510.19      549.38     10.03 o 
  -1  15   2       70.70       79.17      5.57 o 
   0  15   2      450.40      458.11      9.22 o 
   1  15   2     1264.29     1367.12     36.44 o 
   2  15   2      300.61      298.07      8.92 o 
   3  15   2      202.24      194.83      8.14 o 
   4  15   2        1.04        2.41      1.78 o 
   5  15   2        8.42        3.21      3.76 o 
   6  15   2      101.13       93.28      9.94 o 
  -6  16   2       48.24       44.31      7.52 o 
  -5  16   2        1.77        9.83      2.83 o 
  -4  16   2       60.77       65.02      4.43 o 
  -3  16   2      442.91      477.11     10.86 o 
  -2  16   2       96.99       90.60     13.20 o 
  -1  16   2       20.16       15.56      2.92 o 
   0  16   2        2.20        5.95      1.70 o 
   1  16   2      615.77      648.00     13.88 o 
   2  16   2      777.84      746.67     18.17 o 
   3  16   2       60.16       58.52      5.03 o 
   4  16   2        0.19        3.75      2.40 o 
   5  16   2       62.41       51.20      5.94 o 
   6  16   2      242.28      232.05     23.80 o 
  -6  17   2       14.98       13.65      3.96 o 
  -5  17   2       13.97       13.65      3.06 o 
  -4  17   2       52.01       50.14      5.25 o 
  -3  17   2      112.06      120.09      6.54 o 
  -2  17   2       66.96       66.72      5.78 o 
  -1  17   2        2.15        4.24      2.31 o 
   0  17   2       97.00       94.29     13.06 o 
   1  17   2      310.27      314.61      9.64 o 
   2  17   2      460.62      453.51      8.83 o 
   3  17   2      136.31      145.60      8.06 o 
   4  17   2       27.05       22.70      4.48 o 
   5  17   2      164.03      162.52      9.71 o 
   6  17   2        1.79        3.06      5.33 o 
  -6  18   2      105.27       92.34     10.26 o 
  -5  18   2        5.61        3.95      1.83 o 
  -4  18   2       94.75       96.40      8.21 o 
  -3  18   2       26.39       17.21      3.02 o 
  -2  18   2       25.45       24.37      2.76 o 
  -1  18   2       60.77       54.18      5.02 o 
   0  18   2       94.66       68.47      5.64 o 
   1  18   2      133.38      151.91      6.79 o 
   2  18   2       13.47        7.21      3.92 o 
   3  18   2        2.65        3.04      2.25 o 
   4  18   2        0.01        2.03      1.97 o 
   5  18   2        3.73        7.97      3.30 o 
  -5  19   2       31.84       28.84      4.43 o 
  -4  19   2       12.15        8.61      2.33 o 
  -3  19   2       25.15       25.04      4.26 o 
  -2  19   2      192.44      190.05      8.81 o 
  -1  19   2       13.49       17.09      3.17 o 
   0  19   2      124.11       98.93      6.23 o 
   1  19   2      276.21      267.84      8.87 o 
   2  19   2        7.84        6.22      2.34 o 
   3  19   2       22.24       21.41      3.16 o 
   4  19   2       14.73       19.91      3.26 o 
   5  19   2       36.54       44.22      7.16 o 
  -5  20   2        0.36        6.34      2.93 o 
  -4  20   2       10.44        4.04      2.97 o 
  -3  20   2       87.29       77.78      6.75 o 
  -2  20   2       20.26       14.99      3.74 o 
  -1  20   2       21.51       24.98      3.38 o 
   0  20   2      269.33      291.53      9.12 o 
   1  20   2        7.31        6.34      1.93 o 
   2  20   2      272.25      262.32     14.58 o 
   3  20   2       36.30       32.12      4.53 o 
   4  20   2       35.69       26.69      4.70 o 
   5  20   2       35.34       31.77      6.01 o 
  -5  21   2       66.23       74.00      6.88 o 
  -4  21   2       62.22       64.99      7.20 o 
  -3  21   2        0.12       10.77      3.69 o 
  -2  21   2       97.39       68.75      8.02 o 
  -1  21   2       27.29       29.15      4.39 o 
   0  21   2        0.07        4.72      2.41 o 
   1  21   2      193.20      194.76     13.31 o 
   2  21   2       71.88       68.03      6.17 o 
   3  21   2      336.01      377.33     18.96 o 
   4  21   2        2.07        3.66      2.99 o 
   5  21   2        0.35        1.19      5.96 o 
  -4  22   2      166.82      152.32     13.42 o 
  -3  22   2       68.28       60.82      7.90 o 
  -2  22   2       16.26       19.64      3.81 o 
  -1  22   2       24.26       38.30      5.01 o 
   0  22   2       23.51       14.90      3.83 o 
   1  22   2       13.22       10.73      2.85 o 
   2  22   2       78.18       71.86      6.65 o 
   3  22   2        3.09        0.95      3.29 o 
   4  22   2        7.77       12.89      3.43 o 
  -4  23   2        5.93        6.08      3.34 o 
  -3  23   2        8.03        6.33      2.71 o 
  -2  23   2        5.25       10.64      4.48 o 
  -1  23   2       15.28       13.80      3.40 o 
   0  23   2       41.14       41.18      5.06 o 
   1  23   2       27.11       21.89      5.24 o 
   2  23   2       84.75       85.63      7.20 o 
   3  23   2      100.18       95.40      7.82 o 
   4  23   2        9.55        8.84      3.07 o 
  -3  24   2       76.13       87.58      9.08 o 
  -2  24   2      182.39      185.47     13.65 o 
  -1  24   2        4.45       10.11      3.35 o 
   0  24   2       40.57       35.62      9.71 o 
   1  24   2       34.41       29.54      4.71 o 
   2  24   2        0.06        7.96      3.03 o 
   3  24   2       67.93       64.99      9.08 o 
  -3  25   2        7.84       14.11      4.09 o 
  -2  25   2        0.59        3.56      3.26 o 
  -1  25   2        0.19        9.41      3.60 o 
   0  25   2        3.73        8.69      3.33 o 
   1  25   2       67.12       61.52      8.18 o 
   2  25   2       37.92       64.21     11.11 o 
   3  25   2       26.65       30.06      5.85 o 
  -2  26   2       13.18       11.42      3.83 o 
  -1  26   2       55.24       54.45      8.29 o 
   0  26   2       19.74       15.50      3.80 o 
   1  26   2       86.42       89.41     11.07 o 
   2  26   2      115.69      112.79     11.99 o 
  -1  27   2       32.49       33.70      6.39 o 
   0  27   2        8.56        8.73      3.51 o 
   1  27   2       29.27       34.48      6.34 o 
  -8   1   3        7.32        8.73      3.72 o 
  -7   1   3       32.61       41.56      6.16 o 
  -6   1   3       13.20       19.99      4.70 o 
  -5   1   3      390.55      362.46      9.03 o 
  -4   1   3       52.62       59.26      4.69 o 
  -3   1   3        0.57        5.11      2.15 o 
  -2   1   3       13.15        4.82      1.27 o 
  -1   1   3     9934.48     9448.10     39.95 o 
   0   1   3    10157.41     9936.12    102.48 o 
   1   1   3     1434.40     1294.19      6.28 o 
   2   1   3      294.83      277.87      5.62 o 
   3   1   3      701.44      691.82     16.48 o 
   4   1   3      602.59      655.16     13.47 o 
   5   1   3      284.14      284.19     15.50 o 
   6   1   3      172.28      198.47     16.97 o 
   7   1   3       25.09       32.11      6.86 o 
  -8   2   3        8.30       15.57      3.53 o 
  -7   2   3      138.96      125.03     10.81 o 
  -6   2   3       13.24       24.56      4.22 o 
  -5   2   3        3.18        4.19      1.97 o 
  -4   2   3       45.96       34.88      3.01 o 
  -3   2   3       30.45       24.27      2.92 o 
  -2   2   3        2.66        0.50      1.00 o 
  -1   2   3      364.37      349.56      4.77 o 
   0   2   3        0.02        2.63      1.56 o 
   1   2   3     1248.54     1144.59      5.95 o 
   2   2   3        0.60        2.54      2.02 o 
   3   2   3      625.33      713.10     13.57 o 
   4   2   3      264.55      282.53     12.26 o 
   5   2   3       31.79       33.27      6.53 o 
   6   2   3      110.74      113.81     10.44 o 
   7   2   3      112.88      103.25      8.94 o 
  -7   3   3        2.84       14.75      4.03 o 
  -6   3   3       47.51       37.01      5.88 o 
  -5   3   3      628.10      657.19     13.16 o 
  -4   3   3       40.60       42.83      3.58 o 
  -3   3   3       95.79       95.57      4.11 o 
  -2   3   3        9.77       11.48      1.67 o 
  -1   3   3     1346.50     1219.11      6.03 o 
   0   3   3       44.37       50.33      2.61 o 
   1   3   3     2080.12     1872.48     11.65 o 
   2   3   3     1315.84     1316.57      8.25 o 
   3   3   3     3076.49     3358.17     41.56 o 
   4   3   3       75.02       61.75      5.26 o 
   5   3   3       52.84       51.61      6.31 o 
   6   3   3       90.27       99.70      9.26 o 
   7   3   3       49.19       63.73      9.21 o 
  -7   4   3        8.97       16.18      5.36 o 
  -6   4   3      128.31      138.84     11.30 o 
  -5   4   3      275.72      288.04     10.18 o 
  -4   4   3       30.05       45.08      3.25 o 
  -3   4   3       18.57       17.83      2.35 o 
  -2   4   3       98.29       87.76      5.99 o 
  -1   4   3      312.85      297.66      3.82 o 
   0   4   3     2549.30     2608.97     17.42 o 
   1   4   3      407.37      351.54      4.59 o 
   2   4   3      718.25      749.71     13.06 o 
   3   4   3      918.46     1014.43     12.97 o 
   4   4   3       69.26       71.33      4.27 o 
   5   4   3       32.66       25.94      3.65 o 
   6   4   3       33.81       25.80      5.26 o 
   7   4   3        2.57       -0.28      4.49 o 
  -7   5   3       44.36       58.56      8.65 o 
  -6   5   3       13.07       18.32      5.10 o 
  -5   5   3       52.78       38.95      4.14 o 
  -4   5   3       10.86       14.45      2.18 o 
  -3   5   3      395.38      379.28      8.95 o 
  -2   5   3     1802.58     1832.87     15.21 o 
  -1   5   3       28.34       30.64      1.88 o 
   0   5   3      802.89      804.87      9.68 o 
   1   5   3      865.27      731.87     10.11 o 
   2   5   3        1.11        2.58      0.65 o 
   3   5   3     2065.06     2103.75     22.70 o 
   4   5   3       30.48       32.64      4.21 o 
   5   5   3      278.20      306.30      9.00 o 
   6   5   3        8.47        5.89      3.45 o 
   7   5   3       36.46       50.74      8.34 o 
  -7   6   3       71.07       83.25      8.03 o 
  -6   6   3        2.61       14.35      4.33 o 
  -5   6   3      329.75      291.34      8.33 o 
  -4   6   3       47.68       50.61      4.76 o 
  -3   6   3       43.64       39.56      3.18 o 
  -2   6   3      470.22      565.42     11.93 o 
  -1   6   3      113.55      100.21      2.35 o 
   0   6   3       16.11       10.18      1.03 o 
   1   6   3      131.45      141.96      2.70 o 
   2   6   3      382.30      449.38      8.06 o 
   3   6   3       46.06       40.42      2.61 o 
   4   6   3       21.11       24.93      2.56 o 
   5   6   3       19.18       21.58      3.20 o 
   6   6   3       70.13       63.22      6.71 o 
   7   6   3        9.17       10.86      3.63 o 
  -7   7   3       69.68       82.69      7.46 o 
  -6   7   3      164.63      169.28     12.16 o 
  -5   7   3      167.78      141.95      6.62 o 
  -4   7   3      114.12      114.18      6.65 o 
  -3   7   3      288.00      297.81      6.79 o 
  -2   7   3       77.34      109.96      6.02 o 
  -1   7   3       13.49       19.72      1.13 o 
   0   7   3     1244.72     1180.43      7.01 o 
   1   7   3       12.98       24.35      1.48 o 
   2   7   3      102.95      129.24      5.18 o 
   3   7   3       17.79       20.33      2.04 o 
   4   7   3        2.15        1.67      1.86 o 
   5   7   3       80.86       78.33      7.69 o 
   6   7   3        4.92        0.68      3.35 o 
   7   7   3      114.72      115.51     10.57 o 
  -7   8   3       11.99       21.98      5.15 o 
  -6   8   3      127.42      118.24     11.74 o 
  -5   8   3       79.76       80.76      5.85 o 
  -4   8   3       91.95       90.85      6.03 o 
  -3   8   3       51.86       51.48      3.78 o 
  -2   8   3        1.18        1.98      2.05 o 
  -1   8   3       63.15       55.48      2.46 o 
   0   8   3     2723.70     2744.75     14.38 o 
   1   8   3      298.31      294.07      5.61 o 
   2   8   3     1332.93     1296.88     12.23 o 
   3   8   3      687.23      713.80     11.74 o 
   4   8   3       74.12       80.99      5.26 o 
   5   8   3      154.47      143.90     10.39 o 
   6   8   3        1.31        2.47      2.85 o 
   7   8   3       14.13       20.26      4.68 o 
  -7   9   3       54.33       43.21      8.71 o 
  -6   9   3      133.57      123.75      9.68 o 
  -5   9   3       23.41       26.70      2.74 o 
  -4   9   3        0.21        5.89      2.22 o 
  -3   9   3       33.58       39.79      3.32 o 
  -2   9   3       18.97       11.82      1.66 o 
  -1   9   3      394.55      355.12      6.66 o 
   0   9   3     2087.26     2110.26     16.08 o 
   1   9   3      611.39      534.12      9.84 o 
   2   9   3       23.40       23.82      2.59 o 
   3   9   3     1323.44     1467.11     23.50 o 
   4   9   3       42.73       65.08      9.28 o 
   5   9   3        4.87        4.71      3.05 o 
   6   9   3      108.94       92.32      9.27 o 
   7   9   3       10.09        7.44      3.00 o 
  -7  10   3       96.12       98.48     10.83 o 
  -6  10   3      106.73      120.20      8.07 o 
  -5  10   3      597.94      602.77     15.96 o 
  -4  10   3      126.25      137.56     10.66 o 
  -3  10   3        3.60        6.86      3.14 o 
  -2  10   3       87.32       94.38      5.48 o 
  -1  10   3      819.65      935.12      9.05 o 
   0  10   3      219.99      225.44      6.66 o 
   1  10   3      300.53      299.92      5.98 o 
   2  10   3      125.83      122.69      6.83 o 
   3  10   3       22.51       16.78      2.18 o 
   4  10   3      251.57      233.19      9.01 o 
   5  10   3        1.03        7.80      3.07 o 
   6  10   3       18.16       22.04      4.36 o 
   7  10   3       15.24       17.12      4.59 o 
  -7  11   3      184.46      158.40     17.11 o 
  -6  11   3       18.86       23.06      4.38 o 
  -5  11   3        9.23        3.57      4.54 o 
  -4  11   3      195.07      188.73      7.23 o 
  -3  11   3       26.04       20.24      2.47 o 
  -2  11   3      266.15      271.48     10.11 o 
  -1  11   3       94.84       91.94      5.20 o 
   0  11   3      305.21      281.87      5.76 o 
   1  11   3      160.34      152.23      5.41 o 
   2  11   3       65.52       79.22      5.65 o 
   3  11   3      453.78      450.32     10.28 o 
   4  11   3      382.26      395.15     10.39 o 
   5  11   3       33.60       29.55      5.07 o 
   6  11   3        5.00        0.52      5.81 o 
   7  11   3        0.66        7.19      2.85 o 
  -7  12   3       99.72       91.98     11.39 o 
  -6  12   3        7.46       17.87      4.70 o 
  -5  12   3       57.95       50.36      5.30 o 
  -4  12   3       22.93       26.23      2.76 o 
  -3  12   3       20.32       23.28      2.41 o 
  -2  12   3      105.31      125.10      6.05 o 
  -1  12   3     1209.09     1202.91     14.13 o 
   0  12   3        0.24        0.81      1.17 o 
   1  12   3        0.70        0.81      1.56 o 
   2  12   3       68.69       61.60      4.62 o 
   3  12   3        0.90        6.04      2.39 o 
   4  12   3     1493.53     1520.70     27.11 o 
   5  12   3        6.55        4.61      3.05 o 
   6  12   3      126.82      103.08      8.53 o 
   7  12   3        7.14       10.52      3.45 o 
  -7  13   3        8.10       13.70      3.98 o 
  -6  13   3       49.45       55.31      7.93 o 
  -5  13   3      152.06      118.04      8.53 o 
  -4  13   3       91.26       81.50      6.27 o 
  -3  13   3      130.13      148.80     10.12 o 
  -2  13   3        4.95        5.35      3.11 o 
  -1  13   3      433.54      417.83     11.48 o 
   0  13   3      100.19       96.38      4.48 o 
   1  13   3     1162.88     1145.60     18.38 o 
   2  13   3       64.87       77.87      5.20 o 
   3  13   3        0.24        3.61      1.50 o 
   4  13   3       24.71       39.08      3.71 o 
   5  13   3        4.63        5.03      3.32 o 
   6  13   3        4.75        1.42      5.97 o 
  -6  14   3        2.28       10.66      3.53 o 
  -5  14   3       79.27       58.28      4.87 o 
  -4  14   3      641.18      646.08     16.97 o 
  -3  14   3      277.21      299.26     11.57 o 
  -2  14   3      445.53      455.44      7.96 o 
  -1  14   3      167.10      168.48      8.86 o 
   0  14   3      100.35       86.56      6.04 o 
   1  14   3       75.02       67.77      4.59 o 
   2  14   3       47.40       53.96      4.61 o 
   3  14   3      947.12     1014.01     20.30 o 
   4  14   3       71.20       70.24      5.14 o 
   5  14   3       51.80       62.94      7.16 o 
   6  14   3       84.54       78.99      8.70 o 
  -6  15   3        1.80        8.56      3.02 o 
  -5  15   3       26.15       20.92      3.46 o 
  -4  15   3      629.82      629.90     21.77 o 
  -3  15   3      411.66      395.63      8.54 o 
  -2  15   3      490.94      518.54      8.57 o 
  -1  15   3       97.79       94.90      7.03 o 
   0  15   3      119.97      133.00      7.85 o 
   1  15   3      403.29      410.16      7.44 o 
   2  15   3      520.11      496.99      9.79 o 
   3  15   3      289.56      267.11      7.09 o 
   4  15   3      439.29      472.90     16.59 o 
   5  15   3       22.95       19.84      4.07 o 
   6  15   3        5.52        6.19      4.56 o 
  -6  16   3        0.07        5.67      3.14 o 
  -5  16   3        6.84       10.30      2.95 o 
  -4  16   3      798.30      841.42     37.84 o 
  -3  16   3        1.85        2.67      2.69 o 
  -2  16   3      285.44      281.79     10.25 o 
  -1  16   3        0.10        4.49      1.83 o 
   0  16   3        5.42        2.14      2.76 o 
   1  16   3      498.05      504.46     10.82 o 
   2  16   3      243.67      241.27      9.47 o 
   3  16   3       42.24       41.89      4.37 o 
   4  16   3      217.36      228.38     12.41 o 
   5  16   3      131.24      110.08      9.37 o 
   6  16   3        8.56        5.12      3.51 o 
  -6  17   3        0.05        4.66      2.65 o 
  -5  17   3        9.54        9.96      2.55 o 
  -4  17   3      231.94      202.10      9.37 o 
  -3  17   3        7.41        7.10      2.34 o 
  -2  17   3      171.81      196.64      8.59 o 
  -1  17   3       13.81       15.56      2.98 o 
   0  17   3      127.02      149.23     14.18 o 
   1  17   3      223.96      222.07      9.42 o 
   2  17   3       36.59       25.22      4.51 o 
   3  17   3       41.74       47.65      4.30 o 
   4  17   3       11.82        5.28      2.34 o 
   5  17   3        2.37        6.31      3.99 o 
   6  17   3        0.96        6.89      3.44 o 
  -6  18   3        0.59       -0.64      5.09 o 
  -5  18   3        0.63        1.06      3.32 o 
  -4  18   3       15.45       16.72      4.84 o 
  -3  18   3      297.61      310.65     12.52 o 
  -2  18   3        6.80        4.53      1.80 o 
  -1  18   3      148.03      143.92      6.46 o 
   0  18   3        8.92        1.73      2.26 o 
   1  18   3       47.52       36.44      3.18 o 
   2  18   3      625.73      661.64     17.44 o 
   3  18   3       11.30       10.72      2.68 o 
   4  18   3      139.81      147.13      8.44 o 
   5  18   3      117.12      110.43     12.31 o 
  -5  19   3        2.52        1.17      2.21 o 
  -4  19   3        0.59        1.78      2.20 o 
  -3  19   3      183.32      171.54     10.00 o 
  -2  19   3      136.30      118.30      7.39 o 
  -1  19   3       28.06       24.11      3.39 o 
   0  19   3       78.94       78.89      6.11 o 
   1  19   3      221.08      221.56      9.58 o 
   2  19   3       51.73       43.25      4.94 o 
   3  19   3       18.70       17.01      3.07 o 
   4  19   3       41.46       47.02      4.95 o 
   5  19   3       29.28       27.64      5.39 o 
  -5  20   3       76.63       74.80      9.21 o 
  -4  20   3      166.18      148.14      9.87 o 
  -3  20   3      126.24      114.55      8.12 o 
  -2  20   3       10.43        4.45      2.65 o 
  -1  20   3       20.08       17.39      4.42 o 
   0  20   3      660.87      621.86     17.93 o 
   1  20   3        5.70       10.80      3.30 o 
   2  20   3        2.13        9.35      3.08 o 
   3  20   3       15.48       16.19      3.42 o 
   4  20   3        0.02        5.40      3.01 o 
   5  20   3        7.64        1.04      5.44 o 
  -5  21   3        7.13        8.97      2.50 o 
  -4  21   3        2.70        1.31      4.00 o 
  -3  21   3       12.20        5.91      3.28 o 
  -2  21   3       50.56       60.38      6.21 o 
  -1  21   3       46.49       38.01      4.98 o 
   0  21   3        6.77       10.76      3.68 o 
   1  21   3      100.63       82.28      6.56 o 
   2  21   3        8.33        5.69      4.80 o 
   3  21   3       30.41       29.90      5.05 o 
   4  21   3       48.83       44.93      6.23 o 
   5  21   3        0.35       10.58      4.26 o 
  -4  22   3       27.69       17.46      6.46 o 
  -3  22   3        0.81        1.83      4.70 o 
  -2  22   3       15.76       15.18      3.37 o 
  -1  22   3        8.21        9.52      3.41 o 
   0  22   3        2.46        7.55      3.02 o 
   1  22   3        1.15        6.07      2.82 o 
   2  22   3        3.64        8.88      2.90 o 
   3  22   3       25.95       21.45      4.36 o 
   4  22   3       95.40       96.74     10.14 o 
  -4  23   3        1.09        1.59      3.22 o 
  -3  23   3       36.22       31.40      5.19 o 
  -2  23   3       64.52       74.85      6.66 o 
  -1  23   3      147.53      148.59      9.93 o 
   0  23   3       78.79       79.68      7.70 o 
   1  23   3        4.65        9.58      2.87 o 
   2  23   3        1.35       10.75      3.28 o 
   3  23   3      113.29      123.37     10.68 o 
   4  23   3        0.00        2.92      2.04 o 
  -3  24   3      206.83      176.04     19.48 o 
  -2  24   3        7.60       16.30      3.70 o 
  -1  24   3      136.85      116.89      8.20 o 
   0  24   3        1.74        7.45      2.77 o 
   1  24   3        5.87        6.80      2.69 o 
   2  24   3       14.95        3.94      3.24 o 
   3  24   3       38.47       45.63      6.95 o 
  -3  25   3       61.53       51.37      8.82 o 
  -2  25   3        5.52        8.89      2.99 o 
  -1  25   3       69.19       56.61     12.31 o 
   0  25   3        0.05        3.43      4.78 o 
   1  25   3        1.20        4.22      4.46 o 
   2  25   3        4.14       13.46      3.78 o 
   3  25   3       11.33        5.82      4.09 o 
  -2  26   3       82.17       87.41     12.14 o 
  -1  26   3        7.82        0.56      2.85 o 
   0  26   3       27.44       20.16      4.86 o 
   1  26   3        0.54        9.13      3.63 o 
   2  26   3        8.68       10.73      3.58 o 
   0  27   3        7.50       12.31      4.67 o 
  -8   0   4      141.28      133.17     19.76 o 
  -7   0   4        2.35       16.94      8.57 o 
  -6   0   4      803.46      816.98     48.28 o 
  -5   0   4      245.48      225.36     12.36 o 
  -4   0   4       18.86       29.34      4.07 o 
  -3   0   4       65.45       89.86      5.80 o 
  -2   0   4      349.30      320.34     14.24 o 
  -1   0   4     7410.92     7077.63     55.79 o 
   0   0   4        0.24        6.57      0.88 o 
   1   0   4       45.69       64.55      3.54 o 
   2   0   4      137.32       98.03      4.10 o 
   3   0   4       70.57      136.27     16.62 o 
   4   0   4       92.40       76.39     11.06 o 
   5   0   4       36.60       60.11      9.07 o 
   6   0   4       32.30       32.49     12.80 o 
   7   0   4      107.27      104.47     12.66 o 
  -7   1   4      302.21      272.93     21.96 o 
  -6   1   4      113.53      126.73      8.80 o 
  -5   1   4       11.07       12.37      2.81 o 
  -4   1   4        0.53        4.63      2.60 o 
  -3   1   4       22.57       29.33      3.60 o 
  -2   1   4     2292.15     2440.59     32.51 o 
  -1   1   4    19752.28    19512.87   2120.63 o 
   0   1   4    10693.03    10047.70     58.03 o 
   1   1   4      225.63      236.28      3.33 o 
   2   1   4       24.23       29.98      1.75 o 
   3   1   4       93.80       88.76      6.99 o 
   4   1   4      269.89      232.06     10.34 o 
   5   1   4      497.54      515.54     15.93 o 
   6   1   4      199.36      197.30     14.42 o 
   7   1   4        9.85       13.37      3.89 o 
  -7   2   4       45.01       44.03      6.73 o 
  -6   2   4      350.10      364.92     16.36 o 
  -5   2   4        1.09        8.07      2.11 o 
  -4   2   4       55.96       77.95      5.70 o 
  -3   2   4     1104.09     1060.38      7.69 o 
  -2   2   4        4.22        8.41      0.93 o 
  -1   2   4     2856.69     2579.93     11.11 o 
   0   2   4     4848.57     4441.64     27.13 o 
   1   2   4       94.37       74.83      3.25 o 
   2   2   4       25.99        8.99      1.85 o 
   3   2   4      617.34      625.07     17.49 o 
   4   2   4     1012.21     1026.34     23.95 o 
   5   2   4      493.33      545.24     18.70 o 
   6   2   4      159.87      162.19     11.82 o 
   7   2   4        8.85        5.68      7.42 o 
  -7   3   4        1.05       -1.54      6.47 o 
  -6   3   4        1.52        5.18      2.50 o 
  -5   3   4        0.21        6.30      3.91 o 
  -4   3   4       25.33       22.31      2.37 o 
  -3   3   4       27.60       45.75      3.47 o 
  -2   3   4        5.51        7.62      1.20 o 
  -1   3   4       57.71       59.87      2.53 o 
   0   3   4      978.53      940.97     12.03 o 
   1   3   4      698.36      606.98      7.97 o 
   2   3   4      354.31      326.29      5.47 o 
   3   3   4        0.09        0.06      1.19 o 
   4   3   4       12.36        9.67      3.47 o 
   5   3   4       10.34        9.45      4.83 o 
   6   3   4       23.97       24.65      3.96 o 
   7   3   4        0.45        4.89      3.11 o 
  -7   4   4       56.65       57.05     10.81 o 
  -6   4   4      301.29      322.31     20.49 o 
  -5   4   4        8.98       16.85      2.88 o 
  -4   4   4       14.83       11.00      1.81 o 
  -3   4   4      699.03      692.20      9.12 o 
  -2   4   4      185.66      171.92      4.17 o 
  -1   4   4       86.24       64.02      3.09 o 
   0   4   4      295.07      257.73      4.57 o 
   1   4   4      400.64      397.36      5.78 o 
   2   4   4     1616.46     1670.97      9.50 o 
   3   4   4       70.17       56.94      2.64 o 
   4   4   4      222.42      241.46      8.07 o 
   5   4   4       14.54       27.56      4.17 o 
   6   4   4       91.41       93.87      7.95 o 
   7   4   4        0.86       19.11      5.00 o 
  -7   5   4        2.92       15.07      4.06 o 
  -6   5   4        0.96        5.92      6.94 o 
  -5   5   4      465.52      454.00     10.88 o 
  -4   5   4      117.31      127.83      6.88 o 
  -3   5   4      886.13      996.86     14.97 o 
  -2   5   4       13.86       10.19      1.64 o 
  -1   5   4     1070.03      982.16      7.69 o 
   0   5   4        0.07        1.18      1.88 o 
   1   5   4       10.49        9.43      0.75 o 
   2   5   4      903.97      950.03      5.73 o 
   3   5   4       43.92       37.51      2.88 o 
   4   5   4        0.57        0.53      2.17 o 
   5   5   4        4.33        3.70      3.02 o 
   6   5   4       20.41       18.28      4.33 o 
   7   5   4       20.69       19.82      4.72 o 
  -7   6   4        0.13        0.35      4.76 o 
  -6   6   4      132.13      127.58     11.15 o 
  -5   6   4      563.07      570.97     11.77 o 
  -4   6   4       52.93       54.94      5.27 o 
  -3   6   4      323.52      355.01      8.12 o 
  -2   6   4       47.12       40.31      2.77 o 
  -1   6   4       12.39        6.94      0.69 o 
   0   6   4      596.66      553.71      9.78 o 
   1   6   4      222.37      197.88      3.48 o 
   2   6   4        6.09        4.75      0.96 o 
   3   6   4      437.22      454.59      8.86 o 
   4   6   4       88.24       83.19      6.00 o 
   5   6   4       44.31       50.79      5.02 o 
   6   6   4        0.50        4.96      2.85 o 
   7   6   4        8.17        8.21      3.86 o 
  -7   7   4        6.09        5.96      5.53 o 
  -6   7   4       14.90       17.17      5.03 o 
  -5   7   4      156.11      174.87      7.04 o 
  -4   7   4      134.82      153.99      7.56 o 
  -3   7   4       47.73       35.68      2.76 o 
  -2   7   4      385.13      397.21      7.45 o 
  -1   7   4      782.85      758.90     12.34 o 
   0   7   4     1023.53     1089.59      6.24 o 
   1   7   4      176.46      174.85      4.34 o 
   2   7   4       28.26       29.69      2.67 o 
   3   7   4        0.03       -1.76      1.76 o 
   4   7   4       12.79       10.75      2.23 o 
   5   7   4        5.60        7.90      3.12 o 
   6   7   4        0.24        2.10      3.44 o 
   7   7   4       40.22       24.49      5.24 o 
  -7   8   4       34.78       29.90      5.59 o 
  -6   8   4       71.97       78.47      8.50 o 
  -5   8   4        0.06        2.88      3.32 o 
  -4   8   4      635.81      630.32     12.40 o 
  -3   8   4      505.68      486.71      9.13 o 
  -2   8   4      610.57      569.46     12.17 o 
  -1   8   4     1375.70     1437.83     12.14 o 
   0   8   4        0.55        1.10      1.57 o 
   1   8   4        0.40        1.05      2.27 o 
   2   8   4       10.32        6.46      2.14 o 
   3   8   4      556.93      533.19      9.15 o 
   4   8   4     1765.75     1890.34     40.81 o 
   5   8   4       10.52        7.16      3.19 o 
   6   8   4      109.48      113.03     10.51 o 
   7   8   4        0.28        7.39      5.22 o 
  -7   9   4        3.06       10.79      5.96 o 
  -6   9   4      112.94      123.51      9.80 o 
  -5   9   4       26.79       28.84      3.94 o 
  -4   9   4      261.21      254.08      9.91 o 
  -3   9   4        2.86        5.67      1.12 o 
  -2   9   4        0.04        1.46      1.26 o 
  -1   9   4      377.85      354.07      6.13 o 
   0   9   4       23.46       40.22      2.12 o 
   1   9   4       61.90       59.40      3.17 o 
   2   9   4      232.83      223.62      5.97 o 
   3   9   4        4.55        4.94      1.99 o 
   4   9   4        2.11        3.98      2.67 o 
   5   9   4        4.97        1.53      3.24 o 
   6   9   4        2.18        8.97      4.97 o 
   7   9   4        1.00        4.42      3.81 o 
  -7  10   4       74.20       78.15      8.38 o 
  -6  10   4       64.89       91.53      7.28 o 
  -5  10   4      125.42      117.41      7.35 o 
  -4  10   4       72.40       77.27     10.78 o 
  -3  10   4       23.10       19.35      3.17 o 
  -2  10   4       58.76       74.63      3.91 o 
  -1  10   4      373.97      385.85      7.83 o 
   0  10   4       17.16        7.21      1.01 o 
   1  10   4      333.69      302.13      6.47 o 
   2  10   4      325.23      313.72     12.05 o 
   3  10   4      465.66      458.25      9.53 o 
   4  10   4      293.84      311.44      9.79 o 
   5  10   4      101.88      107.74      9.03 o 
   6  10   4       65.33       63.53     11.37 o 
   7  10   4        5.90        6.72      4.07 o 
  -7  11   4       42.52       29.77      7.32 o 
  -6  11   4       21.13       27.54      5.43 o 
  -5  11   4       79.87       71.07      5.72 o 
  -4  11   4        2.95        3.49      1.63 o 
  -3  11   4      106.99      113.26      7.55 o 
  -2  11   4      381.54      393.83      6.86 o 
  -1  11   4      187.18      207.49      6.30 o 
   0  11   4     1103.23     1186.84     15.02 o 
   1  11   4      471.29      462.35      9.69 o 
   2  11   4      491.90      470.90      8.16 o 
   3  11   4       67.83       55.88      5.20 o 
   4  11   4      179.56      158.64      8.02 o 
   5  11   4        6.20        7.84      3.09 o 
   6  11   4       58.90       58.32      7.86 o 
   7  11   4        6.15        6.91      3.52 o 
  -7  12   4       28.25       14.49      3.75 o 
  -6  12   4        2.58        6.52      3.75 o 
  -5  12   4       80.79       80.14      6.09 o 
  -4  12   4      124.46      107.34      6.80 o 
  -3  12   4       66.97       69.42      6.11 o 
  -2  12   4        9.66       11.83      1.99 o 
  -1  12   4       28.12       44.66      3.46 o 
   0  12   4       67.74       49.41      2.84 o 
   1  12   4      114.27      122.17      5.28 o 
   2  12   4       21.35       21.23      2.55 o 
   3  12   4       20.64       10.12      2.31 o 
   4  12   4      163.55      166.09      8.70 o 
   5  12   4      204.35      187.14     16.14 o 
   6  12   4        2.20       12.98      3.74 o 
   7  12   4        3.50       -0.05      3.00 o 
  -7  13   4       17.74       28.58      7.13 o 
  -6  13   4      129.05      111.99      8.53 o 
  -5  13   4        0.54        4.06      2.08 o 
  -4  13   4       34.08       39.02      2.96 o 
  -3  13   4     1479.01     1472.05     26.96 o 
  -2  13   4      178.78      168.22      8.46 o 
  -1  13   4      180.02      178.24      7.10 o 
   0  13   4      545.34      527.97      8.70 o 
   1  13   4       21.88       17.15      2.62 o 
   2  13   4     1043.71      996.00     19.37 o 
   3  13   4      144.88      150.54     11.64 o 
   4  13   4        0.50        2.13      2.31 o 
   5  13   4        5.29        5.94      6.71 o 
   6  13   4       26.54       10.40      5.59 o 
  -6  14   4        3.52        2.01      3.27 o 
  -5  14   4      138.05      123.57      7.93 o 
  -4  14   4       93.26       91.04      6.89 o 
  -3  14   4      183.29      180.13      8.41 o 
  -2  14   4     1098.02     1107.61     17.54 o 
  -1  14   4      205.78      181.89      9.13 o 
   0  14   4        2.83        6.37      1.96 o 
   1  14   4       69.47       79.94      5.23 o 
   2  14   4       22.58       25.42      3.43 o 
   3  14   4      725.27      716.51     13.22 o 
   4  14   4      126.33      134.42      6.92 o 
   5  14   4      265.67      224.11     14.39 o 
   6  14   4       60.67       54.59      8.45 o 
  -6  15   4       46.73       39.14      6.88 o 
  -5  15   4       39.76       45.56      4.94 o 
  -4  15   4      265.29      263.25     10.41 o 
  -3  15   4       46.73       48.97      4.27 o 
  -2  15   4       45.28       61.33      8.80 o 
  -1  15   4       30.99       33.75      3.15 o 
   0  15   4       15.48        8.09      1.55 o 
   1  15   4      334.27      362.26     11.00 o 
   2  15   4      243.06      252.85      9.37 o 
   3  15   4      233.50      235.19     10.28 o 
   4  15   4        8.60        6.69      3.40 o 
   5  15   4      145.65      158.81     10.12 o 
   6  15   4       57.70       66.60      7.72 o 
  -6  16   4       34.61       46.73      9.44 o 
  -5  16   4       23.60       17.97      4.43 o 
  -4  16   4        4.32        6.04      2.28 o 
  -3  16   4       99.86       92.33      6.97 o 
  -2  16   4        7.75        7.79      2.84 o 
  -1  16   4       79.15       74.34     11.22 o 
   0  16   4      397.04      414.49      7.29 o 
   1  16   4      103.63       86.37     12.27 o 
   2  16   4      252.47      256.90      8.59 o 
   3  16   4        4.20        5.89      2.11 o 
   4  16   4        2.23        4.18      2.53 o 
   5  16   4        1.25        2.75      5.15 o 
   6  16   4      134.46      139.08     15.48 o 
  -6  17   4       13.17       14.32      5.03 o 
  -5  17   4       37.02       25.23      3.78 o 
  -4  17   4       24.43       23.19      3.64 o 
  -3  17   4      273.36      260.30      8.72 o 
  -2  17   4      274.84      283.99      7.90 o 
  -1  17   4       16.46       12.50      2.78 o 
   0  17   4       13.92        6.25      2.94 o 
   1  17   4       88.81       89.94      4.72 o 
   2  17   4      897.30      952.07     19.55 o 
   3  17   4        0.83       -0.36      2.20 o 
   4  17   4       51.39       49.00      4.15 o 
   5  17   4        0.75        1.28      4.01 o 
   6  17   4       41.80       31.12      7.79 o 
  -5  18   4        1.39        3.71      3.68 o 
  -4  18   4        7.20        8.74      2.71 o 
  -3  18   4      197.46      211.16     10.12 o 
  -2  18   4        4.75        5.08      3.77 o 
  -1  18   4      146.54      147.26      6.63 o 
   0  18   4       33.55       41.34      5.78 o 
   1  18   4      148.46      133.21      6.76 o 
   2  18   4       62.33       60.53      4.48 o 
   3  18   4        0.61        6.26      2.55 o 
   4  18   4        0.02        4.80      2.43 o 
   5  18   4      127.48       98.53      9.27 o 
  -5  19   4       88.95       85.63      8.51 o 
  -4  19   4       23.88       15.83      3.17 o 
  -3  19   4      288.54      304.94     12.40 o 
  -2  19   4        6.33       13.53      3.96 o 
  -1  19   4       42.99       38.36      4.89 o 
   0  19   4      362.04      333.52     13.54 o 
   1  19   4        5.14       12.52      3.00 o 
   2  19   4       49.71       44.19      5.28 o 
   3  19   4       36.21       26.57      4.69 o 
   4  19   4       19.25       15.58      3.54 o 
   5  19   4      160.06      154.39     19.09 o 
  -5  20   4      169.11      143.70     13.85 o 
  -4  20   4       42.72       43.56      5.77 o 
  -3  20   4       77.00       74.70      8.47 o 
  -2  20   4       26.30       25.50      4.45 o 
  -1  20   4       36.19       28.61      4.01 o 
   0  20   4       50.47       42.03      5.24 o 
   1  20   4       29.03       39.99      4.97 o 
   2  20   4       14.80        8.46      2.98 o 
   3  20   4       49.69       49.27      6.10 o 
   4  20   4        3.74       13.78      3.49 o 
   5  20   4       73.42       67.66     10.07 o 
  -5  21   4        1.39        5.11      2.22 o 
  -4  21   4       29.86       40.60      6.54 o 
  -3  21   4       10.16       13.69      3.39 o 
  -2  21   4       84.69       76.71      7.63 o 
  -1  21   4       67.58       74.56      6.66 o 
   0  21   4      116.51      112.08      9.96 o 
   1  21   4      171.72      171.13     12.30 o 
   2  21   4       35.06       37.45      5.10 o 
   3  21   4       40.15       36.23      5.79 o 
   4  21   4        0.65        4.66      2.92 o 
  -4  22   4       15.42       15.21      3.62 o 
  -3  22   4       72.39       58.60      8.08 o 
  -2  22   4       21.49       26.32      4.13 o 
  -1  22   4       35.51       46.13      5.76 o 
   0  22   4       16.10       15.68      3.77 o 
   1  22   4       91.74       90.07      8.94 o 
   2  22   4       17.16       24.36      3.83 o 
   3  22   4       46.58       40.06      6.03 o 
   4  22   4       41.68       29.69      5.03 o 
  -4  23   4        0.13        0.36      4.12 o 
  -3  23   4        9.89       14.66      3.84 o 
  -2  23   4      161.32      143.22     12.78 o 
  -1  23   4        0.05        2.46      2.77 o 
   0  23   4        4.83        0.63      3.10 o 
   1  23   4        0.81        1.35      2.12 o 
   2  23   4        2.49        7.39      3.85 o 
   3  23   4       22.19       27.24      4.86 o 
   4  23   4       29.43       25.39      4.90 o 
  -3  24   4       22.46       18.73      4.73 o 
  -2  24   4       34.29       26.66      4.70 o 
  -1  24   4       10.99       12.20      2.94 o 
   0  24   4       43.71       35.83      6.72 o 
   1  24   4       33.56       32.92      5.72 o 
   2  24   4        0.16        4.61      2.78 o 
   3  24   4        2.77        5.09      2.67 o 
  -3  25   4        0.38       12.02      8.00 o 
  -2  25   4       75.01       90.88     17.71 o 
  -1  25   4        0.20        7.91      2.67 o 
   0  25   4      179.27      166.18     16.74 o 
   1  25   4       20.13       19.32      4.71 o 
   2  25   4       34.19       34.47      5.35 o 
  -2  26   4        6.75       12.03      4.63 o 
  -1  26   4        0.16        5.86      2.73 o 
   0  26   4       42.24       47.43      8.79 o 
   1  26   4       50.58       73.71      9.74 o 
   2  26   4        2.21        9.65      4.46 o 
  -7   1   5       37.05       40.62      6.99 o 
  -6   1   5      206.92      201.68     11.17 o 
  -5   1   5       40.01       45.87      4.12 o 
  -4   1   5        1.12        9.96      2.34 o 
  -3   1   5       21.92       13.77      2.69 o 
  -2   1   5      128.13      136.15      4.24 o 
  -1   1   5      442.70      402.23      5.78 o 
   0   1   5     4376.25     4328.80     23.11 o 
   1   1   5      607.36      535.15      6.71 o 
   2   1   5       50.55       51.23      2.27 o 
   3   1   5      129.02      111.86      7.23 o 
   4   1   5        0.04        7.26      8.21 o 
   5   1   5        6.39       14.88      4.16 o 
   6   1   5       35.76       35.75      6.66 o 
   7   1   5       12.23       18.50      5.00 o 
  -7   2   5      189.36      178.25     13.29 o 
  -6   2   5      199.24      203.00     10.04 o 
  -5   2   5      312.28      338.23      8.48 o 
  -4   2   5       57.32       52.75      5.17 o 
  -3   2   5      283.24      281.54      7.42 o 
  -2   2   5     1481.26     1493.81     16.80 o 
  -1   2   5      218.40      170.78      2.71 o 
   0   2   5      160.92      133.77      2.59 o 
   1   2   5       54.69       41.74      2.07 o 
   2   2   5       42.47       52.53      2.27 o 
   3   2   5      116.60      134.90      5.42 o 
   4   2   5       53.42       61.78      5.13 o 
   5   2   5      930.63      999.32     27.70 o 
   6   2   5        0.86        6.94      3.62 o 
   7   2   5       58.06       62.42      7.86 o 
  -7   3   5        0.24       11.96      3.97 o 
  -6   3   5      532.22      596.47     27.37 o 
  -5   3   5       42.08       35.50      3.35 o 
  -4   3   5      946.05      941.77     19.13 o 
  -3   3   5     1979.69     2043.24     25.56 o 
  -2   3   5      968.28      901.65      7.50 o 
  -1   3   5     3396.57     3305.09     16.30 o 
   0   3   5     5604.96     5356.06     66.45 o 
   1   3   5     2842.70     2647.17     17.82 o 
   2   3   5     4814.52     5011.93     41.34 o 
   3   3   5      243.55      260.75      5.20 o 
   4   3   5      203.33      172.91     12.22 o 
   5   3   5      581.39      637.68     15.23 o 
   6   3   5       81.31       75.78      6.96 o 
   7   3   5       22.28       28.65      7.45 o 
  -7   4   5       18.11       14.25      4.89 o 
  -6   4   5        1.33        7.71      3.26 o 
  -5   4   5      264.08      269.56      8.64 o 
  -4   4   5        0.03        5.43      2.28 o 
  -3   4   5      607.87      650.96      8.72 o 
  -2   4   5        3.43        2.48      1.06 o 
  -1   4   5       19.17       20.37      1.27 o 
   0   4   5      658.10      614.09     12.60 o 
   1   4   5     1346.24     1363.64      7.91 o 
   2   4   5      146.25      109.70      4.01 o 
   3   4   5        0.17        1.99      0.71 o 
   4   4   5      303.53      277.57      7.03 o 
   5   4   5      173.34      173.51     10.70 o 
   6   4   5        7.31       19.62      4.72 o 
   7   4   5        7.54       14.99      4.08 o 
  -7   5   5       21.66       17.82      5.11 o 
  -6   5   5       20.31       17.93      3.62 o 
  -5   5   5       43.31       39.20      3.68 o 
  -4   5   5      289.62      292.28      6.36 o 
  -3   5   5      121.86      144.20      6.03 o 
  -2   5   5     1457.68     1510.48     12.74 o 
  -1   5   5      429.42      460.54      6.86 o 
   0   5   5       11.65       11.68      1.09 o 
   1   5   5       80.02      102.20      2.90 o 
   2   5   5        9.67       13.70      1.35 o 
   3   5   5       26.84       33.59      2.95 o 
   4   5   5      479.47      436.80      8.00 o 
   5   5   5       97.38      112.64      7.59 o 
   6   5   5       35.40       50.08      5.76 o 
   7   5   5        0.00        4.66      4.88 o 
  -7   6   5       30.70       26.31      5.15 o 
  -6   6   5       91.49       82.76      5.67 o 
  -5   6   5        0.49       -0.28      1.93 o 
  -4   6   5        2.15        7.11      3.32 o 
  -3   6   5      142.31      136.49      6.24 o 
  -2   6   5      172.03      169.50      4.50 o 
  -1   6   5      306.14      270.27      4.90 o 
   0   6   5      299.39      291.93      6.09 o 
   1   6   5      346.08      342.02      5.73 o 
   2   6   5      322.88      325.59      5.97 o 
   3   6   5       42.58       47.69      3.24 o 
   4   6   5      200.86      209.58      7.71 o 
   5   6   5      110.96      119.00      8.19 o 
   6   6   5       34.43       37.24      7.77 o 
   7   6   5       11.54       14.80      4.13 o 
  -7   7   5       50.88       68.03      7.65 o 
  -6   7   5        1.40        9.69      3.33 o 
  -5   7   5      117.32      122.92      6.63 o 
  -4   7   5        0.18        2.22      2.61 o 
  -3   7   5       28.13       21.71      2.54 o 
  -2   7   5       35.81       38.22      2.66 o 
  -1   7   5       88.32       74.59      2.87 o 
   0   7   5      189.91      186.17      5.30 o 
   1   7   5      431.06      445.44      8.08 o 
   2   7   5      345.03      279.71      6.41 o 
   3   7   5       65.83       55.69      3.67 o 
   4   7   5        6.72       14.38      2.89 o 
   5   7   5      137.97      141.29     11.25 o 
   6   7   5        5.46       -4.36      4.36 o 
   7   7   5        0.18        1.99      3.70 o 
  -7   8   5        2.50        7.36      3.30 o 
  -6   8   5        0.02        3.83      2.09 o 
  -5   8   5      100.37      103.72      5.63 o 
  -4   8   5      166.18      126.68      6.44 o 
  -3   8   5      153.69      147.82      7.97 o 
  -2   8   5      463.90      469.18      9.09 o 
  -1   8   5      124.06      121.33      4.02 o 
   0   8   5      590.30      639.80     13.70 o 
   1   8   5      606.24      622.31     11.08 o 
   2   8   5       48.34       54.81      3.34 o 
   3   8   5      222.56      210.94      6.99 o 
   4   8   5      256.05      257.35      9.40 o 
   5   8   5      275.62      300.36     13.48 o 
   6   8   5       38.56       55.22      7.74 o 
   7   8   5       38.30       44.01      7.98 o 
  -7   9   5       78.36       71.80      8.67 o 
  -6   9   5        1.14        1.92      4.06 o 
  -5   9   5       31.41       43.40      3.70 o 
  -4   9   5      147.65      152.97      7.47 o 
  -3   9   5      160.34      191.08      8.11 o 
  -2   9   5      435.92      469.45     10.14 o 
  -1   9   5      114.78      105.34      4.13 o 
   0   9   5       39.74       20.62      3.22 o 
   1   9   5      960.70     1052.98     12.35 o 
   2   9   5      402.37      454.65      9.73 o 
   3   9   5        0.51        2.32      1.86 o 
   4   9   5      320.53      287.07     10.42 o 
   5   9   5        0.21        6.41      3.13 o 
   6   9   5       47.47       43.80      6.27 o 
   7   9   5       26.10       29.88      6.86 o 
  -7  10   5        4.31        4.83      2.53 o 
  -6  10   5        0.00        6.65      2.68 o 
  -5  10   5      147.54      137.78      7.37 o 
  -4  10   5        0.89        3.34      2.06 o 
  -3  10   5       57.95       68.48      5.59 o 
  -2  10   5       25.60       24.77      2.42 o 
  -1  10   5       54.07       62.85      3.02 o 
   0  10   5       42.93       38.85      3.14 o 
   1  10   5       74.53       86.06      4.51 o 
   2  10   5       22.46       21.17      2.83 o 
   3  10   5        7.04        8.01      2.13 o 
   4  10   5        6.42        8.84      2.06 o 
   5  10   5       97.37      106.30      9.69 o 
   6  10   5        3.66        5.16      3.13 o 
   7  10   5       14.67       22.00      5.31 o 
  -7  11   5        2.48        9.46      3.03 o 
  -6  11   5       65.68       63.11      7.72 o 
  -5  11   5        9.33       14.92      4.96 o 
  -4  11   5        9.18       10.83      2.21 o 
  -3  11   5       33.07       48.46      4.43 o 
  -2  11   5      539.24      551.72      9.63 o 
  -1  11   5      917.83     1004.80     17.28 o 
   0  11   5       14.71        9.91      1.77 o 
   1  11   5       41.55       16.81      2.46 o 
   2  11   5       44.00       65.10      4.80 o 
   3  11   5      111.23      108.43      6.88 o 
   4  11   5      558.84      527.28     11.59 o 
   5  11   5        0.01        6.33      6.29 o 
   6  11   5        5.90        5.92      3.51 o 
   7  11   5        0.30        4.99      3.72 o 
  -7  12   5        3.00       13.95      4.21 o 
  -6  12   5        6.08       10.50      3.17 o 
  -5  12   5       36.41       46.24      4.67 o 
  -4  12   5      129.67      146.71      8.25 o 
  -3  12   5      376.15      390.99     10.83 o 
  -2  12   5      542.79      503.76     10.85 o 
  -1  12   5     1319.69     1349.75     21.65 o 
   0  12   5       45.09       44.27      2.97 o 
   1  12   5       19.22       15.94      2.15 o 
   2  12   5      967.70      987.25     18.76 o 
   3  12   5        9.86        9.81      2.21 o 
   4  12   5     1298.00     1258.12     31.30 o 
   5  12   5        3.99        8.70      4.09 o 
   6  12   5       42.44       26.31      4.92 o 
  -6  13   5        7.77        6.34      2.41 o 
  -5  13   5        3.94        5.96      1.94 o 
  -4  13   5      349.95      362.77      9.16 o 
  -3  13   5      281.69      294.86     10.80 o 
  -2  13   5        6.96       -0.31      2.44 o 
  -1  13   5        3.52        1.50      1.64 o 
   0  13   5       23.93       25.38      2.63 o 
   1  13   5      114.07      103.55      5.05 o 
   2  13   5      467.51      417.10      7.39 o 
   3  13   5      469.08      477.03      9.42 o 
   4  13   5        0.01        1.22      1.89 o 
   5  13   5      111.69      109.85      8.60 o 
   6  13   5       75.99       87.66      9.63 o 
  -6  14   5       22.67       17.46      3.74 o 
  -5  14   5       24.32       29.66      4.00 o 
  -4  14   5       45.05       52.93      6.21 o 
  -3  14   5       68.26       83.18      5.62 o 
  -2  14   5       40.91       44.91      4.18 o 
  -1  14   5        1.40        5.34      1.76 o 
   0  14   5       98.34       95.43      4.57 o 
   1  14   5        6.97        4.04      1.98 o 
   2  14   5      157.48      170.24      7.33 o 
   3  14   5        0.95        2.76      4.32 o 
   4  14   5       84.64       87.77      6.02 o 
   5  14   5       67.81       52.56      6.61 o 
   6  14   5        0.12        4.72      3.47 o 
  -6  15   5       22.45       17.71      5.34 o 
  -5  15   5      207.74      222.51     11.10 o 
  -4  15   5      682.41      654.65     22.66 o 
  -3  15   5      664.15      688.26     14.91 o 
  -2  15   5      366.30      354.89      7.33 o 
  -1  15   5       17.86       14.13      2.01 o 
   0  15   5      170.81      146.76      5.80 o 
   1  15   5      397.03      374.50      8.32 o 
   2  15   5       41.74       34.13      5.00 o 
   3  15   5      761.46      767.23     16.35 o 
   4  15   5       51.00       47.22      6.07 o 
   5  15   5       32.85       23.90      5.17 o 
   6  15   5        3.62       10.47      3.58 o 
  -6  16   5       24.44       20.83      4.62 o 
  -5  16   5       11.98        7.95      2.36 o 
  -4  16   5       41.17       48.15      5.08 o 
  -3  16   5       29.34       21.77      3.62 o 
  -2  16   5       26.52       31.73      4.37 o 
  -1  16   5       14.39       10.04      2.55 o 
   0  16   5      198.84      204.53      7.90 o 
   1  16   5      281.21      284.54     10.44 o 
   2  16   5       95.98       91.08      5.55 o 
   3  16   5       49.36       47.42      4.68 o 
   4  16   5        2.20        0.46      2.09 o 
   5  16   5       73.40       78.81      9.80 o 
   6  16   5        3.84        8.79      2.56 o 
  -6  17   5        0.39       -2.47      5.42 o 
  -5  17   5       24.55       17.46      3.92 o 
  -4  17   5       12.57       15.36      3.00 o 
  -3  17   5        0.06        7.84      2.82 o 
  -2  17   5       69.25       70.84      5.38 o 
  -1  17   5       46.63       38.85      3.73 o 
   0  17   5       74.85       97.00      6.24 o 
   1  17   5      464.34      482.72      9.27 o 
   2  17   5      208.44      211.22      8.59 o 
   3  17   5        0.42        2.90      2.30 o 
   4  17   5       25.41       27.69      4.00 o 
   5  17   5       55.77       74.21      7.24 o 
  -5  18   5       50.08       48.71      7.12 o 
  -4  18   5      384.35      392.27     18.21 o 
  -3  18   5       30.56       28.01      4.12 o 
  -2  18   5       18.51       15.25      2.72 o 
  -1  18   5       37.80       49.81      4.60 o 
   0  18   5        7.83       -1.03      4.25 o 
   1  18   5     1035.43     1068.63     24.06 o 
   2  18   5        5.67        4.59      6.69 o 
   3  18   5      128.94      115.64      9.98 o 
   4  18   5       51.54       56.40      6.41 o 
   5  18   5        0.05        7.78      3.50 o 
  -5  19   5        1.91        6.41      2.28 o 
  -4  19   5       16.68       10.80      3.29 o 
  -3  19   5        7.13       20.76      3.97 o 
  -2  19   5        5.13        3.29      2.85 o 
  -1  19   5       86.32       77.69      6.13 o 
   0  19   5       19.35       11.19      2.68 o 
   1  19   5      132.51      138.78      9.04 o 
   2  19   5        3.08       -2.79      2.79 o 
   3  19   5       66.05       63.14      5.79 o 
   4  19   5        5.60        7.16      2.77 o 
   5  19   5       72.54       70.64      9.42 o 
  -5  20   5       70.76       68.55      9.18 o 
  -4  20   5       25.89       16.95      3.85 o 
  -3  20   5       35.39       34.09      4.83 o 
  -2  20   5        4.03       11.47      2.94 o 
  -1  20   5        3.99        8.28      2.99 o 
   0  20   5        0.19        4.26      3.99 o 
   1  20   5       17.27        9.86      3.95 o 
   2  20   5        2.27        3.84      3.23 o 
   3  20   5       16.00       13.72      4.44 o 
   4  20   5      130.72      133.15     10.80 o 
   5  20   5        0.63        5.51      6.22 o 
  -4  21   5        0.04        3.89      4.40 o 
  -3  21   5       22.90       24.67      4.57 o 
  -2  21   5        5.38        8.83      3.34 o 
  -1  21   5        6.59        5.16      5.56 o 
   0  21   5       54.66       52.70      6.04 o 
   1  21   5       13.58       12.23      7.46 o 
   2  21   5        0.79        3.30      3.39 o 
   3  21   5       11.18       17.58      3.74 o 
   4  21   5        7.84       13.22      3.60 o 
  -4  22   5       63.48       57.19      9.74 o 
  -3  22   5       15.84        4.41      5.91 o 
  -2  22   5        8.54        9.95      3.13 o 
  -1  22   5       52.78       44.66      5.41 o 
   0  22   5        3.20        9.04      5.52 o 
   1  22   5      179.19      163.21     11.48 o 
   2  22   5       23.24       11.38      3.05 o 
   3  22   5       25.08       34.98      5.55 o 
   4  22   5        2.59        4.25      2.12 o 
  -4  23   5        0.62        5.61      5.35 o 
  -3  23   5       31.75       34.95      6.46 o 
  -2  23   5       66.38       80.01     13.29 o 
  -1  23   5        2.88        2.39      3.50 o 
   0  23   5       85.06       79.77      8.67 o 
   1  23   5        5.04        6.86      4.10 o 
   2  23   5        4.75        5.97      2.60 o 
   3  23   5        5.51        8.51      3.55 o 
  -3  24   5        3.82        7.29      4.52 o 
  -2  24   5        0.00        0.62      4.33 o 
  -1  24   5       10.86       12.23      3.84 o 
   0  24   5        4.65        3.42      3.71 o 
   1  24   5       12.96       10.16      4.33 o 
   2  24   5       90.82      100.85     11.29 o 
   3  24   5       99.20      102.13     11.21 o 
  -2  25   5       61.73       67.62      9.12 o 
  -1  25   5        1.82       15.35      4.39 o 
   0  25   5       15.70       12.40      3.57 o 
   1  25   5        2.92       12.14      3.80 o 
   2  25   5       12.76       22.45      4.99 o 
  -1  26   5       41.63       38.01      6.48 o 
   0  26   5        4.57        4.65      3.36 o 
   1  26   5       33.53       36.50      5.37 o 
  -7   0   6      211.51      220.50     24.07 o 
  -6   0   6       24.74       30.66      5.57 o 
  -5   0   6      342.35      382.15     11.14 o 
  -4   0   6      272.95      277.71      8.15 o 
  -3   0   6       32.55       39.97      6.71 o 
  -2   0   6      255.94      293.37      8.45 o 
  -1   0   6      143.96      123.58      3.93 o 
   0   0   6      107.79       73.89      4.64 o 
   1   0   6      713.50      648.77     12.03 o 
   2   0   6      605.04      638.79     16.93 o 
   3   0   6      214.86      192.25      8.03 o 
   4   0   6      106.52      119.84      8.98 o 
   5   0   6       18.29       13.36      7.58 o 
   6   0   6      131.11      155.26     17.11 o 
   7   0   6      144.62      183.17     24.21 o 
  -7   1   6      114.64      119.30      9.05 o 
  -6   1   6      663.17      729.35     33.20 o 
  -5   1   6      550.81      556.73     11.39 o 
  -4   1   6      131.05      150.18      9.24 o 
  -3   1   6      644.82      714.00     11.74 o 
  -2   1   6      911.06      989.60      6.80 o 
  -1   1   6     1863.19     1829.91     11.33 o 
   0   1   6     1571.21     1482.64      7.52 o 
   1   1   6        0.11       -0.66      0.66 o 
   2   1   6      163.17      171.14      3.92 o 
   3   1   6        9.36       17.60      1.59 o 
   4   1   6      633.00      587.35     13.99 o 
   5   1   6      446.02      473.61     13.40 o 
   6   1   6      123.60      112.64      8.43 o 
   7   1   6       27.44       33.89      6.55 o 
  -7   2   6       20.58       15.56      4.44 o 
  -6   2   6        3.09        8.34      3.42 o 
  -5   2   6       63.13       59.06      5.72 o 
  -4   2   6      222.68      197.18     10.10 o 
  -3   2   6      492.26      474.18     10.28 o 
  -2   2   6      222.49      261.66      5.12 o 
  -1   2   6      232.09      246.28      3.78 o 
   0   2   6      101.19      101.40      1.82 o 
   1   2   6      669.31      638.45      8.43 o 
   2   2   6     1612.43     1682.19     14.62 o 
   3   2   6      622.15      683.15      7.64 o 
   4   2   6       27.21       28.54      3.52 o 
   5   2   6      418.69      470.47     14.96 o 
   6   2   6        3.83       10.86      6.06 o 
   7   2   6       43.11       82.10      8.32 o 
  -7   3   6       83.28       95.08      6.84 o 
  -6   3   6        0.16        3.06      2.90 o 
  -5   3   6       44.88       46.71      4.17 o 
  -4   3   6      557.71      570.07     12.34 o 
  -3   3   6       31.07       29.75      3.42 o 
  -2   3   6      311.36      331.97      8.48 o 
  -1   3   6     1595.29     1556.65      9.02 o 
   0   3   6      849.90      866.02     15.11 o 
   1   3   6       17.06       19.63      1.33 o 
   2   3   6      108.79      110.38      3.27 o 
   3   3   6      466.14      454.01      7.49 o 
   4   3   6       45.05       46.35      5.08 o 
   5   3   6        8.97       25.65      3.82 o 
   6   3   6      115.30      121.39      9.51 o 
   7   3   6       25.17       26.88      6.12 o 
  -7   4   6       35.12       35.25      5.82 o 
  -6   4   6       15.83       12.65      3.46 o 
  -5   4   6       70.91       81.06      5.74 o 
  -4   4   6       38.15       29.46      2.89 o 
  -3   4   6       75.87       69.26      3.63 o 
  -2   4   6      803.65      714.43     13.63 o 
  -1   4   6     1221.03     1098.55      6.41 o 
   0   4   6     2206.09     2250.83     22.93 o 
   1   4   6     2152.68     2230.74     11.68 o 
   2   4   6       26.96       45.73      2.47 o 
   3   4   6      103.49      118.85      5.79 o 
   4   4   6       71.19       67.10      5.48 o 
   5   4   6       39.09       44.02      5.71 o 
   6   4   6       76.54       85.55      9.29 o 
   7   4   6       23.09       25.52      5.28 o 
  -7   5   6        0.78        1.05      4.05 o 
  -6   5   6        1.06        8.38      2.97 o 
  -5   5   6        7.56        4.16      1.56 o 
  -4   5   6     1074.09     1140.39     17.18 o 
  -3   5   6       41.66       35.81      2.78 o 
  -2   5   6      422.39      424.66      7.34 o 
  -1   5   6       72.61       84.96      2.54 o 
   0   5   6        6.46       12.81      2.19 o 
   1   5   6      588.92      603.40      9.86 o 
   2   5   6        8.31        7.58      1.08 o 
   3   5   6       22.29       34.83      4.17 o 
   4   5   6        8.20       10.29      1.98 o 
   5   5   6      175.05      171.19     11.26 o 
   6   5   6      235.21      254.04     19.99 o 
   7   5   6       18.57       24.43      5.47 o 
  -7   6   6       46.85       40.36      7.16 o 
  -6   6   6       10.79        3.99      2.57 o 
  -5   6   6       90.26       77.53      5.69 o 
  -4   6   6       53.71       60.22      5.40 o 
  -3   6   6        1.20        5.14      2.10 o 
  -2   6   6      587.31      590.49     11.85 o 
  -1   6   6     1160.43     1064.49      6.84 o 
   0   6   6        0.86        0.36      1.19 o 
   1   6   6       79.65       82.24      2.79 o 
   2   6   6        1.28        2.02      1.16 o 
   3   6   6       63.02       53.83      3.58 o 
   4   6   6      229.71      229.87      8.32 o 
   5   6   6      671.77      718.37     27.67 o 
   6   6   6      102.20      117.06      8.68 o 
   7   6   6       63.74       77.19      9.20 o 
  -7   7   6       28.57       30.95      6.20 o 
  -6   7   6        0.75        2.39      2.88 o 
  -5   7   6        2.51        1.20      2.61 o 
  -4   7   6      263.62      234.81      8.13 o 
  -3   7   6        1.39        2.81      2.88 o 
  -2   7   6       52.12       44.56      2.42 o 
  -1   7   6      770.53      774.75     15.75 o 
   0   7   6        0.90        3.52      0.85 o 
   1   7   6      186.33      241.11      5.49 o 
   2   7   6       38.21       68.03      3.40 o 
   3   7   6        8.62        5.58      1.95 o 
   4   7   6        7.51       11.58      2.71 o 
   5   7   6      129.64      135.21     10.04 o 
   6   7   6       64.52       72.72      8.80 o 
   7   7   6       30.45       30.75      5.79 o 
  -7   8   6       10.60        8.53      4.23 o 
  -6   8   6        1.25        6.20      2.14 o 
  -5   8   6       79.15       67.55      4.76 o 
  -4   8   6        9.47        4.93      2.37 o 
  -3   8   6       35.87       29.33      2.77 o 
  -2   8   6       33.23       40.45      2.51 o 
  -1   8   6        0.52        2.33      1.27 o 
   0   8   6     1284.38     1303.45     11.06 o 
   1   8   6      726.31      862.16      9.61 o 
   2   8   6      256.69      276.64      6.52 o 
   3   8   6       20.47       24.64      2.83 o 
   4   8   6       13.80        4.66      2.10 o 
   5   8   6      402.51      379.24     17.66 o 
   6   8   6       13.60       12.04      4.24 o 
   7   8   6        2.38        8.99      4.63 o 
  -7   9   6        0.03        2.10      2.86 o 
  -6   9   6      188.91      184.86     11.27 o 
  -5   9   6       49.83       58.08      4.40 o 
  -4   9   6      344.19      338.20      8.84 o 
  -3   9   6       83.01       90.00      5.59 o 
  -2   9   6      525.60      501.37      7.79 o 
  -1   9   6       78.67       71.18      4.78 o 
   0   9   6      375.77      353.06      7.59 o 
   1   9   6        7.58        6.90      1.06 o 
   2   9   6      105.73       86.23      5.37 o 
   3   9   6       67.70       72.02      4.67 o 
   4   9   6      555.89      541.76     11.64 o 
   5   9   6       35.97       37.19      5.29 o 
   6   9   6       14.38       13.04      4.15 o 
   7   9   6       48.19       67.46      8.89 o 
  -7  10   6        1.23        1.44      4.94 o 
  -6  10   6       45.34       43.87      4.85 o 
  -5  10   6      195.68      178.72      8.74 o 
  -4  10   6        0.93        5.72      3.04 o 
  -3  10   6       40.36       36.20      3.39 o 
  -2  10   6        1.88        4.42      1.50 o 
  -1  10   6      253.43      217.87      6.88 o 
   0  10   6      586.59      577.73     13.18 o 
   1  10   6       59.95       48.72      2.91 o 
   2  10   6        0.47        4.94      2.26 o 
   3  10   6      129.79      124.65      5.47 o 
   4  10   6      346.16      371.78      7.91 o 
   5  10   6      164.58      163.21     13.05 o 
   6  10   6       40.01       43.66      7.72 o 
   7  10   6        3.30       11.65      3.20 o 
  -7  11   6       28.97       29.83      5.80 o 
  -6  11   6      156.26      148.59     11.60 o 
  -5  11   6        6.73        8.60      2.44 o 
  -4  11   6       48.75       50.17      3.95 o 
  -3  11   6       23.90       17.95      2.20 o 
  -2  11   6       54.58       67.26      4.65 o 
  -1  11   6      775.54      820.03     12.64 o 
   0  11   6       29.79       42.14      3.50 o 
   1  11   6        7.42        6.60      2.30 o 
   2  11   6        4.66        2.79      2.25 o 
   3  11   6      322.12      296.06     12.01 o 
   4  11   6        3.78        2.66      1.55 o 
   5  11   6        2.10       -1.67      3.85 o 
   6  11   6       29.55       27.43      5.62 o 
  -7  12   6        7.23       16.40      4.31 o 
  -6  12   6        0.50        4.78      2.17 o 
  -5  12   6        2.12        4.49      2.08 o 
  -4  12   6        9.72        8.47      2.27 o 
  -3  12   6       39.63       37.31      5.28 o 
  -2  12   6      386.30      376.81      7.42 o 
  -1  12   6       69.92       41.52      3.22 o 
   0  12   6       29.37       27.80      3.54 o 
   1  12   6      211.06      211.82      8.40 o 
   2  12   6      237.96      261.12      9.32 o 
   3  12   6        9.42       14.99      3.10 o 
   4  12   6       39.00       48.16      4.89 o 
   5  12   6       83.62       74.07      8.20 o 
   6  12   6        1.75        2.61      4.80 o 
  -6  13   6       34.36       22.84      3.69 o 
  -5  13   6        0.61        3.71      2.18 o 
  -4  13   6      525.15      558.10     14.45 o 
  -3  13   6      187.66      169.18      8.03 o 
  -2  13   6       50.33       50.53      4.63 o 
  -1  13   6     1091.40     1120.22     23.64 o 
   0  13   6       10.71       20.56      3.82 o 
   1  13   6        7.90        6.23      1.49 o 
   2  13   6      807.90      839.86     13.55 o 
   3  13   6      139.90      141.87      7.47 o 
   4  13   6       18.62       15.08      3.80 o 
   5  13   6      359.54      369.36     17.45 o 
   6  13   6       15.84        9.30      3.38 o 
  -6  14   6       16.95       11.96      3.14 o 
  -5  14   6        6.05        5.21      2.59 o 
  -4  14   6       12.18        8.97      2.66 o 
  -3  14   6      129.05      145.86      6.74 o 
  -2  14   6      269.27      266.69     10.34 o 
  -1  14   6      282.30      254.72      8.31 o 
   0  14   6       94.62       94.67      5.64 o 
   1  14   6      146.78      153.55      5.87 o 
   2  14   6       59.49       56.24      7.87 o 
   3  14   6      547.26      547.49     12.05 o 
   4  14   6       19.26       23.49      4.11 o 
   5  14   6       11.22       13.11      3.80 o 
   6  14   6        4.11        5.84      2.91 o 
  -6  15   6       49.38       40.11      9.84 o 
  -5  15   6        6.40        6.06      3.59 o 
  -4  15   6      144.44      143.10      9.09 o 
  -3  15   6      181.87      169.06      9.02 o 
  -2  15   6       15.41       14.33      3.00 o 
  -1  15   6        5.75       13.00     12.62 o 
   0  15   6       34.37       33.14      4.12 o 
   1  15   6        1.70        1.98      2.24 o 
   2  15   6       80.48       89.61      5.51 o 
   3  15   6       70.54       69.72      4.86 o 
   4  15   6       28.98       21.21      3.44 o 
   5  15   6        0.39        1.27      3.06 o 
   6  15   6       20.18       27.32      5.66 o 
  -6  16   6       62.39       64.18      9.64 o 
  -5  16   6       10.47       10.70      3.57 o 
  -4  16   6        0.82        3.20      2.32 o 
  -3  16   6      169.04      174.99      8.26 o 
  -2  16   6        1.53        4.75      1.74 o 
  -1  16   6      397.32      410.80      9.95 o 
   0  16   6      476.43      477.12     15.43 o 
   1  16   6      104.65      109.68      7.13 o 
   2  16   6      634.79      691.38     14.93 o 
   3  16   6        2.90        3.27      2.47 o 
   4  16   6       85.02       77.90      7.43 o 
   5  16   6       15.96       25.03      4.69 o 
   6  16   6        5.37       11.45      4.13 o 
  -6  17   6        6.74       11.35      2.75 o 
  -5  17   6        0.01        8.10      3.57 o 
  -4  17   6        1.84        3.22      2.57 o 
  -3  17   6        2.77        5.30      4.48 o 
  -2  17   6       15.62       18.79      3.60 o 
  -1  17   6      202.69      197.23     11.30 o 
   0  17   6       56.20       77.35      6.86 o 
   1  17   6        0.01       -0.85      3.90 o 
   2  17   6       91.60       77.64      6.17 o 
   3  17   6        0.05        2.94      1.70 o 
   4  17   6       11.93       14.48      2.94 o 
   5  17   6        5.76        4.80      4.09 o 
  -5  18   6        1.66        1.71      3.00 o 
  -4  18   6        9.14       14.27      3.20 o 
  -3  18   6       19.89       22.02      3.85 o 
  -2  18   6      242.25      240.34     13.20 o 
  -1  18   6        2.48       -0.35      4.04 o 
   0  18   6        4.89        5.17      2.14 o 
   1  18   6      113.41      113.68      7.36 o 
   2  18   6        7.14        5.93      2.23 o 
   3  18   6       66.85       62.77      7.30 o 
   4  18   6       11.96       12.94      2.77 o 
   5  18   6        4.00        6.86      3.90 o 
  -5  19   6       13.81       17.36      4.27 o 
  -4  19   6       81.04       86.93      7.10 o 
  -3  19   6       14.51       13.09      3.56 o 
  -2  19   6        0.91        5.38      3.00 o 
  -1  19   6      756.18      829.78     32.45 o 
   0  19   6        0.97        3.72      4.23 o 
   1  19   6       12.74        8.88      3.53 o 
   2  19   6      309.72      340.32     18.88 o 
   3  19   6        6.86        1.62      3.47 o 
   4  19   6       25.56       30.36      4.53 o 
   5  19   6        8.72       13.08      4.69 o 
  -5  20   6        3.91       11.42      3.48 o 
  -4  20   6        0.15       -0.42      5.49 o 
  -3  20   6        5.34        5.52      4.27 o 
  -2  20   6      158.16      138.83     15.31 o 
  -1  20   6       23.95       14.35      3.58 o 
   0  20   6       17.19       17.67      3.69 o 
   1  20   6       15.80       14.25      3.10 o 
   2  20   6       39.67       37.54      5.60 o 
   3  20   6      138.36      144.92     10.51 o 
   4  20   6       10.90        8.08      2.95 o 
  -4  21   6        4.18        4.98      3.14 o 
  -3  21   6       48.98       49.18      8.58 o 
  -2  21   6        8.27       17.51      3.61 o 
  -1  21   6        0.14        2.93      2.35 o 
   0  21   6        1.22        8.33      2.94 o 
   1  21   6        3.22        4.24      2.25 o 
   2  21   6        0.06       -0.32      2.60 o 
   3  21   6        8.24        8.37      2.83 o 
   4  21   6        9.88        6.87      2.93 o 
  -4  22   6        2.13        3.96      5.04 o 
  -3  22   6       77.14       83.50      7.97 o 
  -2  22   6       13.52       19.00      4.05 o 
  -1  22   6       69.32       85.93      8.50 o 
   0  22   6        1.80        3.29      6.65 o 
   1  22   6        2.00        5.53      3.03 o 
   2  22   6        0.19        0.67      2.79 o 
   3  22   6       13.82       12.41      3.31 o 
   4  22   6        1.20        2.63      4.57 o 
  -3  23   6      133.30      158.10     16.04 o 
  -2  23   6        0.85        6.70      2.99 o 
  -1  23   6      121.52      113.41      9.14 o 
   0  23   6       99.47       94.00      7.88 o 
   1  23   6       46.97       43.90      6.85 o 
   2  23   6       20.09       18.96      4.16 o 
   3  23   6       70.96       76.42      8.96 o 
  -3  24   6       10.79        6.59      4.72 o 
  -2  24   6       48.39       43.01      7.35 o 
  -1  24   6        2.16        9.89      3.81 o 
   0  24   6        3.68        6.32      3.27 o 
   1  24   6       32.83       29.16      5.97 o 
   2  24   6       30.96       37.73      7.63 o 
   3  24   6        0.27        6.23      3.11 o 
  -2  25   6        2.44        7.79      3.07 o 
  -1  25   6      176.17      170.83     20.31 o 
   0  25   6        0.10        3.54      4.88 o 
   1  25   6       16.09       15.57      3.98 o 
   2  25   6        1.46        7.26      2.99 o 
  -1  26   6        3.93        9.69      5.29 o 
   0  26   6      113.96      103.80     11.43 o 
   1  26   6       18.17       25.47      5.75 o 
  -7   1   7      148.70      135.45     12.31 o 
  -6   1   7      138.85      119.04     10.14 o 
  -5   1   7       49.51       48.89      4.35 o 
  -4   1   7        5.16        3.93      3.00 o 
  -3   1   7     1860.91     1880.50     23.72 o 
  -2   1   7     1980.15     2128.12     16.18 o 
  -1   1   7      358.34      325.74      5.12 o 
   0   1   7      181.35      166.54      3.61 o 
   1   1   7       11.66       18.16      1.61 o 
   2   1   7      251.52      246.23      7.13 o 
   3   1   7       56.10       43.58      2.70 o 
   4   1   7      260.05      247.13     10.75 o 
   5   1   7        4.65        5.07      2.36 o 
   6   1   7       21.03       18.70      4.24 o 
   7   1   7      122.73      127.31     12.90 o 
  -7   2   7      237.31      258.56     21.81 o 
  -6   2   7        0.26        6.08      2.29 o 
  -5   2   7      153.72      167.00      8.27 o 
  -4   2   7        2.52        3.14      2.50 o 
  -3   2   7      681.22      737.44      9.88 o 
  -2   2   7       15.29       17.19      3.27 o 
  -1   2   7    10058.10    10133.00     98.43 o 
   0   2   7       20.15       27.17      2.33 o 
   1   2   7     1993.97     2207.64     11.70 o 
   2   2   7     3001.47     3177.69     34.06 o 
   3   2   7     2565.03     2507.36     48.19 o 
   4   2   7       21.78       29.20      3.57 o 
   5   2   7      419.34      408.51     19.32 o 
   6   2   7        0.91        7.64      6.54 o 
   7   2   7       77.73       77.21      8.29 o 
  -7   3   7      102.79       81.11      8.11 o 
  -6   3   7      234.84      216.97     12.02 o 
  -5   3   7       63.70       65.03      5.07 o 
  -4   3   7        9.65        6.92      2.04 o 
  -3   3   7     1118.10     1086.71     17.60 o 
  -2   3   7     4667.31     5034.03     41.54 o 
  -1   3   7      132.59      154.89      4.31 o 
   0   3   7       16.46       42.08      2.28 o 
   1   3   7      441.89      392.83      6.48 o 
   2   3   7      964.81      937.08     11.59 o 
   3   3   7       43.43       28.01      2.40 o 
   4   3   7      160.54      152.80     11.19 o 
   5   3   7      178.16      175.83     12.73 o 
   6   3   7      267.98      245.30     16.51 o 
   7   3   7      276.52      242.41     24.30 o 
  -7   4   7        7.55        6.32      5.30 o 
  -6   4   7        0.65        7.52      3.34 o 
  -5   4   7      367.65      359.31      9.18 o 
  -4   4   7      999.23     1094.68     16.52 o 
  -3   4   7       54.77       63.87      4.93 o 
  -2   4   7        0.03        8.23      1.33 o 
  -1   4   7       60.14       72.12      2.89 o 
   0   4   7       56.89       38.96      2.43 o 
   1   4   7      173.20      182.27      4.64 o 
   2   4   7      919.44      970.39     11.38 o 
   3   4   7      317.86      292.05      9.47 o 
   4   4   7        2.79        2.50      2.22 o 
   5   4   7      376.79      395.91     12.79 o 
   6   4   7      135.47      158.89     12.53 o 
   7   4   7       26.55       31.51      7.58 o 
  -7   5   7       11.24       13.32      3.90 o 
  -6   5   7       25.88       20.28      3.47 o 
  -5   5   7      299.33      280.11      9.69 o 
  -4   5   7      464.85      504.44      9.76 o 
  -3   5   7       17.04       14.24      2.20 o 
  -2   5   7       68.75       60.67      2.91 o 
  -1   5   7       20.22       26.92      2.56 o 
   0   5   7        0.59        1.31      3.35 o 
   1   5   7      217.77      240.81      6.14 o 
   2   5   7      247.17      282.69      6.32 o 
   3   5   7        1.68        4.37      1.34 o 
   4   5   7      282.93      294.87     10.65 o 
   5   5   7        8.60       16.41      3.89 o 
   6   5   7       43.92       44.95      5.71 o 
   7   5   7        2.35        8.35      4.01 o 
  -7   6   7       62.88       78.16     10.02 o 
  -6   6   7       53.58       52.00      4.32 o 
  -5   6   7       40.04       38.15      4.00 o 
  -4   6   7        1.87        9.46      2.20 o 
  -3   6   7       95.74       95.96      5.61 o 
  -2   6   7      123.38      141.59      4.79 o 
  -1   6   7      282.71      254.89      5.96 o 
   0   6   7      945.63     1078.10      7.05 o 
   1   6   7       97.61       92.07      3.03 o 
   2   6   7     1865.88     1932.33     24.19 o 
   3   6   7      293.27      277.62      5.72 o 
   4   6   7       13.46       16.20      4.02 o 
   5   6   7        6.95        7.39      4.03 o 
   6   6   7       18.50        6.81      5.52 o 
   7   6   7        3.02       12.08      3.68 o 
  -7   7   7       24.18       18.86      4.90 o 
  -6   7   7        0.49        2.79      2.66 o 
  -5   7   7        0.57        5.37      3.63 o 
  -4   7   7       15.06       17.99      3.01 o 
  -3   7   7      304.45      327.96     10.14 o 
  -2   7   7      188.88      182.27      5.79 o 
  -1   7   7     1304.50     1322.91     18.54 o 
   0   7   7       10.86        7.16      1.96 o 
   1   7   7      111.19      100.92      3.34 o 
   2   7   7       51.62       47.58      3.45 o 
   3   7   7        7.93        7.43      2.44 o 
   4   7   7       83.73       67.85      6.05 o 
   5   7   7      307.35      309.25     14.74 o 
   6   7   7       13.80       14.29      3.57 o 
   7   7   7        2.26        8.17      4.01 o 
  -7   8   7        7.14        8.79      3.82 o 
  -6   8   7       29.63       27.25      3.88 o 
  -5   8   7      222.85      220.01      8.52 o 
  -4   8   7      673.88      699.45     13.10 o 
  -3   8   7      307.36      291.82      6.84 o 
  -2   8   7        3.08        2.31      1.77 o 
  -1   8   7       95.95       95.86      3.74 o 
   0   8   7      558.95      611.66     11.83 o 
   1   8   7      335.07      345.02      6.69 o 
   2   8   7      680.48      787.88     13.19 o 
   3   8   7       43.52       42.64      3.73 o 
   4   8   7      149.74      137.39      6.51 o 
   5   8   7       67.31       75.06      9.34 o 
   6   8   7      276.50      284.34     20.47 o 
   7   8   7        0.85       -0.05      3.31 o 
  -7   9   7       19.83       19.86      4.23 o 
  -6   9   7      114.45      102.28      8.65 o 
  -5   9   7       46.15       36.83      4.39 o 
  -4   9   7       33.19       37.76      4.00 o 
  -3   9   7        1.53        7.49      1.93 o 
  -2   9   7       49.47       54.24      4.34 o 
  -1   9   7      280.71      231.71      6.52 o 
   0   9   7      645.24      662.03      9.78 o 
   1   9   7       27.22       36.05      2.53 o 
   2   9   7      328.25      313.70     20.02 o 
   3   9   7       11.68        6.27      1.64 o 
   4   9   7      136.58      169.07      7.77 o 
   5   9   7       45.93       44.70      6.71 o 
   6   9   7       40.46       35.00      5.86 o 
   7   9   7       20.52       24.10      5.59 o 
  -7  10   7       28.35       27.43      5.83 o 
  -6  10   7        0.17        5.72      2.13 o 
  -5  10   7       29.04       28.81      4.09 o 
  -4  10   7      216.84      195.71      8.83 o 
  -3  10   7        2.74        7.18      2.16 o 
  -2  10   7       78.21       74.54      5.13 o 
  -1  10   7      669.82      709.77     17.83 o 
   0  10   7       18.54       24.08      3.06 o 
   1  10   7       59.53       51.41      3.19 o 
   2  10   7        8.92       12.61      2.46 o 
   3  10   7       98.14      106.83     15.02 o 
   4  10   7        1.06        1.68      1.49 o 
   5  10   7       25.88       24.39      4.89 o 
   6  10   7       43.05       33.61      5.35 o 
  -7  11   7       18.04       17.34      5.31 o 
  -6  11   7      273.40      263.47     15.62 o 
  -5  11   7        0.03        3.32      1.96 o 
  -4  11   7      114.32      112.02      6.93 o 
  -3  11   7        2.45        9.03      2.88 o 
  -2  11   7      170.20      165.12      7.04 o 
  -1  11   7       56.36       48.50      3.82 o 
   0  11   7       83.39      103.22      5.44 o 
   1  11   7       31.56       38.44      2.78 o 
   2  11   7        2.35        2.50      1.89 o 
   3  11   7        1.90        2.83      1.80 o 
   4  11   7      141.74      120.89      6.14 o 
   5  11   7       10.16        7.97      3.48 o 
   6  11   7        0.23       -1.61      3.89 o 
  -6  12   7       13.48       10.60      3.02 o 
  -5  12   7        0.61        6.23      2.45 o 
  -4  12   7      814.03      838.45     21.34 o 
  -3  12   7      167.11      171.38      8.05 o 
  -2  12   7      467.98      486.56      7.51 o 
  -1  12   7        0.38        3.57      2.20 o 
   0  12   7      401.59      415.02      8.93 o 
   1  12   7        0.11        1.26      2.75 o 
   2  12   7     1136.51     1185.54     17.81 o 
   3  12   7      112.47      104.33      6.26 o 
   4  12   7       82.64       74.76      5.27 o 
   5  12   7       48.59       56.93      6.90 o 
   6  12   7       32.89       38.39      6.58 o 
  -6  13   7       22.09       19.81      4.67 o 
  -5  13   7        1.97        2.25      1.79 o 
  -4  13   7      329.62      360.53     10.49 o 
  -3  13   7       88.81       97.11      5.58 o 
  -2  13   7      301.43      317.84      6.09 o 
  -1  13   7        1.54        0.61      5.16 o 
   0  13   7        3.83        1.16      2.77 o 
   1  13   7      466.23      469.86     11.35 o 
   2  13   7      896.18      871.45     16.31 o 
   3  13   7      210.95      195.23     10.30 o 
   4  13   7       72.52       62.84      4.97 o 
   5  13   7       38.21       37.99      5.38 o 
   6  13   7        0.32        6.00      3.75 o 
  -6  14   7       14.02       14.06      2.99 o 
  -5  14   7       70.22       59.97      6.08 o 
  -4  14   7        5.05       10.33      3.00 o 
  -3  14   7      113.85      116.39      6.14 o 
  -2  14   7       14.42       12.97      2.92 o 
  -1  14   7      633.28      643.72    199.77 o 
   0  14   7        1.38        6.34      2.64 o 
   1  14   7      176.18      174.25      7.28 o 
   2  14   7        0.35       -0.27      3.02 o 
   3  14   7      127.14      139.33      7.03 o 
   4  14   7      262.62      242.49     13.67 o 
   5  14   7        7.96        3.36      3.08 o 
   6  14   7        0.90        5.39      4.37 o 
  -6  15   7        3.27        7.53      3.02 o 
  -5  15   7      339.86      359.02     21.23 o 
  -4  15   7      350.42      375.60     21.76 o 
  -3  15   7      124.41      127.99      6.97 o 
  -2  15   7       34.86       39.58      4.96 o 
  -1  15   7        0.45        6.93      2.58 o 
   0  15   7       43.29       36.25      5.62 o 
   1  15   7      169.22      180.17      9.32 o 
   2  15   7       32.78       29.75      3.28 o 
   3  15   7        6.43       10.29      2.40 o 
   4  15   7       47.36       50.50      4.33 o 
   5  15   7        1.48        4.27      4.41 o 
   6  15   7        9.76        8.04      6.02 o 
  -6  16   7        5.05       27.90      6.65 o 
  -5  16   7        0.31        3.57      4.35 o 
  -4  16   7       53.04       48.26      5.66 o 
  -3  16   7       32.84       33.71      4.35 o 
  -2  16   7        2.57        4.06      2.22 o 
  -1  16   7      122.04      124.12      7.96 o 
   0  16   7        8.45       14.11      3.29 o 
   1  16   7       51.34       37.71      4.58 o 
   2  16   7       48.15       50.75      4.24 o 
   3  16   7        2.70       10.55      3.08 o 
   4  16   7       27.15       34.74      4.86 o 
   5  16   7       41.18       45.60      8.69 o 
  -5  17   7      105.82       92.29      8.72 o 
  -4  17   7       10.06       13.31      3.46 o 
  -3  17   7      275.63      307.92     17.41 o 
  -2  17   7        6.37        1.47      4.90 o 
  -1  17   7       27.69       23.43      5.01 o 
   0  17   7       20.69       20.62      3.12 o 
   1  17   7      482.58      476.64     11.48 o 
   2  17   7      129.21      123.88      7.51 o 
   3  17   7       99.24       89.60      7.00 o 
   4  17   7        1.09       -1.39      3.74 o 
   5  17   7       18.36       22.63      5.26 o 
  -5  18   7       86.03       90.61      9.80 o 
  -4  18   7       21.84       11.10      3.05 o 
  -3  18   7       24.33       21.81      3.62 o 
  -2  18   7        3.04        0.17      4.03 o 
  -1  18   7       16.41       18.45      3.36 o 
   0  18   7       87.64       87.21      9.33 o 
   1  18   7      109.63      130.17      7.73 o 
   2  18   7       36.08       32.39      4.12 o 
   3  18   7       40.49       35.57      4.55 o 
   4  18   7       10.08       15.83      6.67 o 
   5  18   7       64.38       69.48     10.12 o 
  -5  19   7       20.58       26.08      5.38 o 
  -4  19   7        0.58       11.32      3.40 o 
  -3  19   7        7.91       10.07      3.61 o 
  -2  19   7       50.37       53.72      9.34 o 
  -1  19   7        2.69        1.92      5.09 o 
   0  19   7      152.01      135.15     12.01 o 
   1  19   7        8.11        5.10      3.40 o 
   2  19   7        1.93        2.93      3.59 o 
   3  19   7       37.52       40.70      4.77 o 
   4  19   7        3.16        1.75      4.79 o 
   5  19   7       50.06       51.36      7.01 o 
  -5  20   7        3.60        8.65      3.32 o 
  -4  20   7        3.29        7.80      3.19 o 
  -3  20   7       14.27       19.53      3.99 o 
  -2  20   7        9.68       24.53      5.98 o 
  -1  20   7      318.87      368.92     19.68 o 
   0  20   7       10.91       13.06      4.26 o 
   1  20   7        2.56        3.88      3.24 o 
   2  20   7       25.09       22.20      3.41 o 
   3  20   7       95.28       98.00      7.09 o 
   4  20   7       12.30       21.33     13.47 o 
  -4  21   7        0.57        5.11      2.61 o 
  -3  21   7        2.33        6.19      3.19 o 
  -2  21   7       93.13       99.52     14.00 o 
  -1  21   7        0.65        5.40      5.89 o 
   0  21   7       64.65       63.97      6.52 o 
   1  21   7       10.50        7.69      3.28 o 
   2  21   7       51.52       55.90      7.40 o 
   3  21   7       65.53       68.29      8.68 o 
   4  21   7       65.49       60.41      9.97 o 
  -4  22   7        1.68       11.28      3.52 o 
  -3  22   7       93.03      107.08     11.25 o 
  -2  22   7       23.62       23.90      5.82 o 
  -1  22   7       27.97       33.83      5.17 o 
   0  22   7        0.18        2.56      5.43 o 
   1  22   7       60.02       78.33     11.09 o 
   2  22   7        4.85        8.64      3.51 o 
   3  22   7      125.90      122.51     12.52 o 
  -3  23   7       53.84       52.37     11.51 o 
  -2  23   7        0.08        9.40      3.25 o 
  -1  23   7        0.00        3.09      5.50 o 
   0  23   7        1.27        0.48      2.41 o 
   1  23   7        0.00       11.78      3.79 o 
   2  23   7       52.38       48.42      8.13 o 
   3  23   7        0.21        3.86      4.76 o 
  -3  24   7        0.30       10.50      4.50 o 
  -2  24   7       72.13       85.54     10.05 o 
  -1  24   7       40.77       50.46      8.52 o 
   0  24   7      109.00      101.85     10.89 o 
   1  24   7       28.61       27.86      7.58 o 
   2  24   7       19.70       23.17      5.12 o 
  -2  25   7        1.60        7.43      3.87 o 
  -1  25   7       30.69       19.69      4.55 o 
   0  25   7       41.54       34.38      6.47 o 
   1  25   7       27.36       24.99      5.15 o 
   2  25   7        9.79       10.00      3.30 o 
   0  26   7        6.24        0.72      4.73 o 
  -7   0   8       37.47       59.57     11.15 o 
  -6   0   8      896.74      995.06     84.12 o 
  -5   0   8      849.24      852.47     25.14 o 
  -4   0   8      229.52      228.06     12.80 o 
  -3   0   8       36.19       46.31      5.67 o 
  -2   0   8      263.92      279.01      9.33 o 
  -1   0   8      469.42      375.96     30.60 o 
   0   0   8       68.90       59.50      3.60 o 
   1   0   8       33.75       38.27      3.20 o 
   2   0   8      706.13      669.22     13.15 o 
   3   0   8      442.62      524.03     14.57 o 
   4   0   8     1729.37     1965.53     62.59 o 
   5   0   8       38.42       32.28      7.88 o 
   6   0   8        0.46       -3.20      4.46 o 
   7   0   8       12.01       21.71      6.96 o 
  -7   1   8      128.54      113.64     11.20 o 
  -6   1   8      249.28      264.91     11.64 o 
  -5   1   8       36.54       47.11      3.81 o 
  -4   1   8        0.84        1.45      2.14 o 
  -3   1   8      279.13      317.79     11.34 o 
  -2   1   8       44.54       71.86      3.69 o 
  -1   1   8     7817.59     8275.97     85.93 o 
   0   1   8       85.95       73.63      2.70 o 
   1   1   8      856.03      901.61      6.19 o 
   2   1   8        7.11        6.66      0.94 o 
   3   1   8       16.55       22.84      2.56 o 
   4   1   8       93.70      106.23     18.70 o 
   5   1   8       18.81       21.07      3.83 o 
   6   1   8        3.94        0.35      2.92 o 
   7   1   8       10.19       12.72      5.01 o 
  -7   2   8        8.52       17.92      4.49 o 
  -6   2   8        4.59       10.87      3.16 o 
  -5   2   8      364.34      377.75      9.81 o 
  -4   2   8        2.18        3.99      2.50 o 
  -3   2   8      607.25      602.26     10.50 o 
  -2   2   8      692.18      682.91      9.04 o 
  -1   2   8     1649.66     1679.83     11.83 o 
   0   2   8      690.48      808.76     20.65 o 
   1   2   8      883.23      907.88      8.62 o 
   2   2   8      311.83      280.48      6.92 o 
   3   2   8       50.62       64.19      3.93 o 
   4   2   8      431.63      435.41     12.21 o 
   5   2   8       54.53       62.41      5.76 o 
   6   2   8        1.03        4.06      2.49 o 
   7   2   8       17.30       17.11      4.81 o 
  -7   3   8        6.45       11.99      5.61 o 
  -6   3   8        3.88        2.41      2.61 o 
  -5   3   8      274.50      272.49     10.65 o 
  -4   3   8      107.63      113.27      6.17 o 
  -3   3   8       76.41       88.03      5.75 o 
  -2   3   8     1692.63     1740.98     20.14 o 
  -1   3   8       13.19       22.99      2.12 o 
   0   3   8      632.07      638.60     10.52 o 
   1   3   8       98.54      118.05      3.70 o 
   2   3   8      543.19      601.54     12.05 o 
   3   3   8      316.41      279.66      7.90 o 
   4   3   8      231.49      221.33     10.10 o 
   5   3   8      529.98      585.57     19.58 o 
   6   3   8        0.25        6.69      3.35 o 
   7   3   8       18.40       27.28      5.83 o 
  -7   4   8       46.94       59.52      8.09 o 
  -6   4   8      240.27      252.06     11.23 o 
  -5   4   8      613.91      638.49     15.71 o 
  -4   4   8        0.17        0.93      2.03 o 
  -3   4   8       12.23        6.58      1.65 o 
  -2   4   8      955.26      942.67     15.88 o 
  -1   4   8     1531.83     1429.06     12.45 o 
   0   4   8      577.29      588.33     11.31 o 
   1   4   8      482.34      500.68      8.22 o 
   2   4   8        9.04        8.73      1.35 o 
   3   4   8      198.81      225.35      5.41 o 
   4   4   8     1584.71     1642.23     36.45 o 
   5   4   8        0.65        7.90      7.36 o 
   6   4   8        0.09       11.42      4.22 o 
   7   4   8        0.18        1.74      2.42 o 
  -7   5   8        2.34       11.53      4.90 o 
  -6   5   8        0.18        4.79      2.06 o 
  -5   5   8       25.89       28.33      3.50 o 
  -4   5   8       59.03       82.08     11.51 o 
  -3   5   8       39.53       45.57      4.42 o 
  -2   5   8       79.28       98.28      5.07 o 
  -1   5   8      976.87     1052.07     12.25 o 
   0   5   8      236.42      243.83      8.22 o 
   1   5   8      124.80      123.14      3.71 o 
   2   5   8      112.13       94.85      5.57 o 
   3   5   8       30.66       27.71      3.13 o 
   4   5   8        3.72        4.16      1.77 o 
   5   5   8       34.35       26.75      4.75 o 
   6   5   8       21.46       21.70      6.43 o 
   7   5   8        2.81        6.07      2.86 o 
  -7   6   8       39.88       35.37      6.07 o 
  -6   6   8        3.69        6.22      2.61 o 
  -5   6   8      635.55      654.11     17.23 o 
  -4   6   8      604.37      594.16     11.32 o 
  -3   6   8     1042.02     1084.11     20.92 o 
  -2   6   8      168.73      160.93      4.75 o 
  -1   6   8      286.52      277.86      5.98 o 
   0   6   8     3089.85     3258.10     40.44 o 
   1   6   8       40.84       53.36      2.52 o 
   2   6   8      221.88      227.60      8.03 o 
   3   6   8      112.94      109.64      6.38 o 
   4   6   8       85.51      113.87      7.35 o 
   5   6   8       82.97       78.90      7.44 o 
   6   6   8        8.77       22.04      4.35 o 
   7   6   8        4.24        8.05      3.66 o 
  -7   7   8       12.32        8.75      5.02 o 
  -6   7   8        6.08        5.39      3.63 o 
  -5   7   8        0.84        6.15      3.00 o 
  -4   7   8     1107.08     1049.12     19.54 o 
  -3   7   8        0.15        0.05      1.79 o 
  -2   7   8       18.87       25.93      2.56 o 
  -1   7   8      102.74       95.39      5.07 o 
   0   7   8      184.89      188.52     10.47 o 
   1   7   8     1234.96     1335.15     16.75 o 
   2   7   8      171.11      182.49      8.09 o 
   3   7   8       83.68       70.99      6.45 o 
   4   7   8        7.79        4.20      2.03 o 
   5   7   8      222.68      232.05     13.54 o 
   6   7   8      110.62      111.31      8.70 o 
   7   7   8        2.94        5.71      4.38 o 
  -7   8   8       25.01       27.17      6.14 o 
  -6   8   8       32.60       32.80      4.26 o 
  -5   8   8       13.03        7.00      2.64 o 
  -4   8   8       64.31       52.84      4.71 o 
  -3   8   8       14.06       15.44      2.57 o 
  -2   8   8        0.01        3.63      1.06 o 
  -1   8   8       94.81       86.20      3.66 o 
   0   8   8     1262.77     1336.66     21.43 o 
   1   8   8        6.10        6.29      2.51 o 
   2   8   8      267.71      279.96      5.95 o 
   3   8   8        4.98        5.27      1.70 o 
   4   8   8       12.43        6.56      2.35 o 
   5   8   8       10.73       17.67      4.18 o 
   6   8   8       15.11        9.12      3.66 o 
   7   8   8        1.74        5.84      3.33 o 
  -7   9   8       20.13       14.00      4.81 o 
  -6   9   8       26.86       24.62      3.98 o 
  -5   9   8        9.92       13.81      3.06 o 
  -4   9   8       35.64       35.47      3.10 o 
  -3   9   8       35.94       33.42      3.27 o 
  -2   9   8       37.63       58.83      3.77 o 
  -1   9   8       74.91       76.54      5.69 o 
   0   9   8      129.59      137.59      6.27 o 
   1   9   8      100.99       97.38      3.72 o 
   2   9   8      149.24      147.44      7.14 o 
   3   9   8      219.70      218.79      9.11 o 
   4   9   8        0.57        5.69      4.42 o 
   5   9   8       75.04       75.19      8.07 o 
   6   9   8        2.01        9.43      3.17 o 
  -7  10   8        1.22        3.91      2.98 o 
  -6  10   8       23.72       17.45      3.37 o 
  -5  10   8       53.72       41.46      5.20 o 
  -4  10   8      198.45      203.86      9.11 o 
  -3  10   8      969.02     1019.46     18.60 o 
  -2  10   8      575.52      587.81     10.50 o 
  -1  10   8       72.45       71.49      5.57 o 
   0  10   8       53.73       59.10      4.39 o 
   1  10   8       65.22       69.82      3.95 o 
   2  10   8        1.44        2.37      2.59 o 
   3  10   8      239.96      254.33      9.79 o 
   4  10   8       35.92       39.93      4.86 o 
   5  10   8       60.59       59.62      6.30 o 
   6  10   8       15.65        9.85      3.54 o 
  -6  11   8       16.28       17.77      3.44 o 
  -5  11   8        3.84       11.54      2.47 o 
  -4  11   8       13.23        9.54      2.30 o 
  -3  11   8      377.77      363.66      8.18 o 
  -2  11   8       21.77       23.72      2.45 o 
  -1  11   8       27.17       26.24      6.65 o 
   0  11   8       10.82       10.72      2.61 o 
   1  11   8       65.70       53.17      3.59 o 
   2  11   8      626.80      656.26     10.46 o 
   3  11   8       41.94       33.35      3.13 o 
   4  11   8        4.59        5.57      1.65 o 
   5  11   8        0.08       -3.91      5.59 o 
   6  11   8       19.70       11.65      3.52 o 
  -6  12   8        0.37        6.26      2.42 o 
  -5  12   8        0.40        0.72      1.73 o 
  -4  12   8      203.83      194.24      8.73 o 
  -3  12   8       22.09       29.24      2.63 o 
  -2  12   8       12.48       17.76      2.27 o 
  -1  12   8      384.15      390.85     12.46 o 
   0  12   8     1065.49     1130.97     21.35 o 
   1  12   8      827.42      812.42     11.85 o 
   2  12   8      224.75      221.78     12.16 o 
   3  12   8      108.46      104.92      6.23 o 
   4  12   8        0.69        0.96      2.08 o 
   5  12   8      107.51       95.10     10.45 o 
   6  12   8        7.66       14.86      3.85 o 
  -6  13   8       11.14        6.15      2.39 o 
  -5  13   8       13.53       18.09      3.33 o 
  -4  13   8       48.85       41.18      5.32 o 
  -3  13   8        9.64        6.82      2.43 o 
  -2  13   8      293.95      294.57     15.55 o 
  -1  13   8       12.99       19.96      6.45 o 
   0  13   8       26.84       14.09      3.00 o 
   1  13   8      253.43      229.56      9.78 o 
   2  13   8      288.87      278.75      9.72 o 
   3  13   8        8.19        4.69      1.74 o 
   4  13   8       99.86      100.19      8.27 o 
   5  13   8        0.90        3.76      4.15 o 
   6  13   8       22.77       18.40      5.01 o 
  -6  14   8        0.11        7.51      4.19 o 
  -5  14   8        2.12        6.35      2.84 o 
  -4  14   8        7.27       14.64      3.55 o 
  -3  14   8      823.56      821.62     23.09 o 
  -2  14   8       13.40        9.00      3.96 o 
  -1  14   8      281.81      311.73     13.47 o 
   0  14   8       70.88       82.93     12.70 o 
   1  14   8       33.31       26.63      4.70 o 
   2  14   8        0.23       -1.28      3.55 o 
   3  14   8      126.89      129.45      7.33 o 
   4  14   8       28.92       28.36      4.54 o 
   5  14   8       12.12       26.34      8.32 o 
   6  14   8       25.08       33.00      7.21 o 
  -6  15   8        1.75        6.29      5.53 o 
  -5  15   8        4.96        5.24      3.42 o 
  -4  15   8        0.05        3.18      3.52 o 
  -3  15   8      109.92      109.69      7.23 o 
  -2  15   8       46.37       48.72      4.22 o 
  -1  15   8       59.81       64.78      7.90 o 
   0  15   8        9.74        6.61      2.06 o 
   1  15   8       37.73       33.91      3.80 o 
   2  15   8       91.63       91.25      6.49 o 
   3  15   8        1.55        5.37      3.13 o 
   4  15   8       39.49       33.82      6.38 o 
   5  15   8       15.93       17.99      5.37 o 
  -6  16   8      118.92       85.48     10.90 o 
  -5  16   8      166.04      158.38     13.84 o 
  -4  16   8      104.85      102.33      7.87 o 
  -3  16   8       19.14       11.98      3.52 o 
  -2  16   8      133.88      133.84      8.77 o 
  -1  16   8       72.31       68.29      5.77 o 
   0  16   8       66.69       82.41      8.31 o 
   1  16   8      303.17      326.71     10.48 o 
   2  16   8       26.81       24.65      3.81 o 
   3  16   8       71.36       74.12      5.71 o 
   4  16   8        0.76        3.61      2.99 o 
   5  16   8       38.19       19.16      5.13 o 
  -5  17   8       38.52       43.07      8.51 o 
  -4  17   8       63.90       65.24      8.08 o 
  -3  17   8       18.59       14.17      6.67 o 
  -2  17   8      132.54      138.61     12.96 o 
  -1  17   8       17.58       19.05      4.81 o 
   0  17   8      148.74      135.22      6.87 o 
   1  17   8        0.73        0.05      2.18 o 
   2  17   8      126.47      144.28      9.84 o 
   3  17   8        0.20        1.89      3.21 o 
   4  17   8        0.14        2.36      2.34 o 
   5  17   8       39.80       44.89      8.98 o 
  -5  18   8        1.14        3.21      2.75 o 
  -4  18   8       48.06       59.63     10.04 o 
  -3  18   8       89.41      100.04      8.88 o 
  -2  18   8       91.43       99.24     11.89 o 
  -1  18   8        6.18        7.26      3.65 o 
   0  18   8      129.94      106.52      9.44 o 
   1  18   8      330.66      376.63     17.73 o 
   2  18   8       80.23       75.23      6.36 o 
   3  18   8       79.57       70.65      8.37 o 
   4  18   8       84.29       79.15      9.02 o 
   5  18   8        0.50       -1.43      3.61 o 
  -5  19   8       22.46       29.92      6.30 o 
  -4  19   8        6.60        6.85      3.60 o 
  -3  19   8       50.95       57.89      8.88 o 
  -2  19   8       24.25       22.86      6.01 o 
  -1  19   8       67.42       59.20      7.19 o 
   0  19   8        5.97       16.04      7.82 o 
   1  19   8       28.17       32.30      4.94 o 
   2  19   8       20.97       23.90      5.14 o 
   3  19   8        1.17        7.39      3.20 o 
   4  19   8       18.45       14.77      6.25 o 
  -4  20   8        5.67        7.38      6.92 o 
  -3  20   8       42.50       34.29      6.15 o 
  -2  20   8        8.82       13.07      4.50 o 
  -1  20   8       18.48       20.96      4.40 o 
   0  20   8        9.01        2.21      3.99 o 
   1  20   8        0.44        2.98      2.64 o 
   2  20   8       19.77       31.76      5.47 o 
   3  20   8       13.09        6.01      5.00 o 
   4  20   8       53.36       56.14     10.70 o 
  -4  21   8       17.28       15.03      4.03 o 
  -3  21   8       13.95        7.58      3.70 o 
  -2  21   8        5.01       11.68      3.68 o 
  -1  21   8       22.95       28.24      5.17 o 
   0  21   8       13.20       18.45      4.36 o 
   1  21   8       43.89       49.43      6.36 o 
   2  21   8       69.79       53.16      7.84 o 
   3  21   8       39.15       36.26      9.08 o 
   4  21   8       48.55       65.37      9.80 o 
  -4  22   8        5.25       10.42      3.32 o 
  -3  22   8       62.26       60.31     10.48 o 
  -2  22   8       30.49       21.15      5.20 o 
  -1  22   8       72.00       68.13      8.47 o 
   0  22   8        6.52       10.71      5.93 o 
   1  22   8      131.29      137.83     10.98 o 
   2  22   8      136.49      145.16     13.24 o 
   3  22   8       23.30       21.50      4.56 o 
  -3  23   8       23.98       22.41      6.18 o 
  -2  23   8       23.42       25.27      5.20 o 
  -1  23   8        2.99        6.24      3.53 o 
   0  23   8        0.03        3.56      3.28 o 
   1  23   8        0.41        4.70      3.20 o 
   2  23   8        5.19        2.22      3.17 o 
   3  23   8        9.08       13.20      4.10 o 
  -2  24   8       22.09       25.29      5.61 o 
  -1  24   8        0.06        2.04      2.89 o 
   0  24   8       41.89       45.20      9.15 o 
   1  24   8       18.95       22.68      5.10 o 
   2  24   8       78.40       95.55     10.86 o 
  -1  25   8        9.19       16.56      3.85 o 
   0  25   8       12.09       22.59      7.45 o 
   1  25   8       14.38       12.86      3.65 o 
  -7   1   9        1.31        3.92      4.81 o 
  -6   1   9       19.36       15.19      3.17 o 
  -5   1   9      279.88      302.18      9.80 o 
  -4   1   9      389.35      384.75     10.58 o 
  -3   1   9      225.57      240.87      6.52 o 
  -2   1   9      188.38      221.06      8.23 o 
  -1   1   9        1.76        1.23      0.96 o 
   0   1   9      472.24      495.92      8.79 o 
   1   1   9        5.65        6.98      1.07 o 
   2   1   9      777.48      826.48     13.32 o 
   3   1   9       30.99       35.81      2.81 o 
   4   1   9      139.88      132.64      8.23 o 
   5   1   9        0.86        3.36      3.79 o 
   6   1   9      141.63      164.83     12.48 o 
   7   1   9        4.44       -2.46      3.13 o 
  -7   2   9      203.73      220.38     21.99 o 
  -6   2   9       30.81       35.75      6.14 o 
  -5   2   9      477.95      469.85     12.15 o 
  -4   2   9     1079.32     1168.65     21.58 o 
  -3   2   9        2.96        6.01      2.28 o 
  -2   2   9      445.73      407.41      9.30 o 
  -1   2   9      435.89      334.41      6.58 o 
   0   2   9     1119.52     1172.38      9.83 o 
   1   2   9     1180.30     1304.17     15.19 o 
   2   2   9      163.03      208.04      7.75 o 
   3   2   9       67.06       66.61      4.85 o 
   4   2   9      151.49      135.14      8.03 o 
   5   2   9      390.63      370.14     15.84 o 
   6   2   9       25.67       35.86      5.23 o 
   7   2   9      113.02      119.17     13.64 o 
  -7   3   9        2.07        3.33      2.98 o 
  -6   3   9       27.41       23.91      4.48 o 
  -5   3   9       81.45       78.01      5.83 o 
  -4   3   9     1021.02      983.58     18.52 o 
  -3   3   9        1.81        5.11      1.54 o 
  -2   3   9        5.39        3.02      1.14 o 
  -1   3   9      172.57      177.26      5.26 o 
   0   3   9      368.91      395.04      7.29 o 
   1   3   9     1054.34     1101.54     12.88 o 
   2   3   9       27.85       33.72      3.07 o 
   3   3   9       27.69       20.28      1.93 o 
   4   3   9      576.83      570.07     13.62 o 
   5   3   9        0.11        3.90      5.84 o 
   6   3   9       10.33       17.22      5.10 o 
   7   3   9       15.75       15.46      4.61 o 
  -7   4   9       37.38       26.04      7.05 o 
  -6   4   9        5.78        5.08      2.09 o 
  -5   4   9        0.43        3.95      4.08 o 
  -4   4   9      246.53      289.23     10.52 o 
  -3   4   9       56.86       65.70      4.70 o 
  -2   4   9        5.01       11.81      1.64 o 
  -1   4   9      897.82      913.49     10.24 o 
   0   4   9      531.88      567.63     14.36 o 
   1   4   9     1274.82     1284.74     14.97 o 
   2   4   9      281.25      310.93     12.20 o 
   3   4   9       52.37       51.21      4.42 o 
   4   4   9      341.34      332.31      8.99 o 
   5   4   9       69.69       71.63      7.33 o 
   6   4   9        1.65       15.36      3.77 o 
   7   4   9       26.83       17.95      4.52 o 
  -7   5   9       52.01       42.70      7.44 o 
  -6   5   9        8.37       11.68      2.88 o 
  -5   5   9      118.32      127.63      6.47 o 
  -4   5   9       36.47       32.31      4.84 o 
  -3   5   9     1058.48      979.28     18.59 o 
  -2   5   9      339.47      288.53      9.73 o 
  -1   5   9      934.39      836.74     10.77 o 
   0   5   9        6.54        7.66      1.30 o 
   1   5   9       20.70       27.53      2.58 o 
   2   5   9      117.41      134.76      5.72 o 
   3   5   9        9.47        9.79      1.99 o 
   4   5   9       54.74       49.66      6.25 o 
   5   5   9        9.68        4.98      3.66 o 
   6   5   9       13.49       14.08      3.98 o 
   7   5   9      124.79      104.35     11.42 o 
  -7   6   9        4.70        7.08      3.39 o 
  -6   6   9       57.89       57.43      6.11 o 
  -5   6   9       15.87       12.15      2.66 o 
  -4   6   9      382.02      364.78      9.34 o 
  -3   6   9      280.17      280.69      8.97 o 
  -2   6   9       24.63       22.53      2.22 o 
  -1   6   9        2.25        4.34      1.24 o 
   0   6   9        2.06       -0.69      2.24 o 
   1   6   9       24.66       19.53      1.90 o 
   2   6   9      237.66      219.01      8.75 o 
   3   6   9       90.52       94.91      4.52 o 
   4   6   9        1.22        7.16      4.30 o 
   5   6   9       47.45       40.62      7.26 o 
   6   6   9       20.75       25.11      4.87 o 
   7   6   9        1.05        0.93      3.36 o 
  -7   7   9       12.87       15.26      4.60 o 
  -6   7   9        5.33        5.64      3.70 o 
  -5   7   9      138.53      127.88      7.99 o 
  -4   7   9       27.39       34.51      3.32 o 
  -3   7   9      166.30      154.71      7.71 o 
  -2   7   9        0.10        3.21      0.79 o 
  -1   7   9       26.45       39.06      3.23 o 
   0   7   9      376.24      395.12      8.26 o 
   1   7   9        5.97        1.19      1.34 o 
   2   7   9       41.86       49.99      4.49 o 
   3   7   9      343.14      350.80      8.31 o 
   4   7   9      231.37      209.44     13.74 o 
   5   7   9       20.03       30.95      7.39 o 
   6   7   9        0.02        5.37      2.97 o 
  -7   8   9        2.31        0.54      4.29 o 
  -6   8   9       37.08       43.11      5.42 o 
  -5   8   9        8.45        6.99      2.72 o 
  -4   8   9      233.80      223.90      9.80 o 
  -3   8   9       60.67       60.00      5.15 o 
  -2   8   9      883.50      857.82     14.32 o 
  -1   8   9       10.65        9.28      1.55 o 
   0   8   9      137.79      134.45      8.18 o 
   1   8   9     1271.42     1374.39     20.27 o 
   2   8   9        0.01        1.62      1.73 o 
   3   8   9      319.67      326.54      9.14 o 
   4   8   9       43.76       37.63      5.80 o 
   5   8   9       35.41       40.09      5.77 o 
   6   8   9       35.33       27.76      5.20 o 
  -7   9   9        2.02        4.36      2.98 o 
  -6   9   9        9.26       10.51      2.81 o 
  -5   9   9        6.83       12.11      3.03 o 
  -4   9   9      612.92      609.46     13.99 o 
  -3   9   9      258.53      265.02      9.26 o 
  -2   9   9        3.49        6.12      1.38 o 
  -1   9   9      459.65      481.49     15.21 o 
   0   9   9        0.41        9.91      2.48 o 
   1   9   9      472.43      485.48     11.80 o 
   2   9   9       14.01       15.96      3.29 o 
   3   9   9        3.44        6.95      1.91 o 
   4   9   9      199.29      204.42     11.76 o 
   5   9   9        6.53        8.26      2.92 o 
   6   9   9       51.81       63.15      6.91 o 
  -6  10   9       80.76       83.21      6.25 o 
  -5  10   9        1.33        7.04      3.25 o 
  -4  10   9      155.90      140.43      7.10 o 
  -3  10   9      448.21      461.46      9.65 o 
  -2  10   9        2.45        3.15      1.95 o 
  -1  10   9        3.01        2.66      2.55 o 
   0  10   9        3.12       -1.99      4.78 o 
   1  10   9      159.68      192.84      6.97 o 
   2  10   9       67.77       59.26      4.93 o 
   3  10   9      100.28       98.27      5.71 o 
   4  10   9       10.14        9.31      3.12 o 
   5  10   9       11.84        8.58      3.13 o 
   6  10   9        0.02        1.76      3.70 o 
  -6  11   9        1.43        5.33      2.76 o 
  -5  11   9        0.02        4.79      3.10 o 
  -4  11   9      132.71      155.83      7.50 o 
  -3  11   9      295.70      304.47      7.73 o 
  -2  11   9        6.37        0.78      4.56 o 
  -1  11   9        3.70        6.73      2.22 o 
   0  11   9       84.53       91.08      4.66 o 
   1  11   9        8.32        5.45      1.17 o 
   2  11   9      447.91      443.51      9.34 o 
   3  11   9      458.62      451.72     10.05 o 
   4  11   9        1.49        5.51      2.15 o 
   5  11   9       44.14       41.99      7.42 o 
   6  11   9       19.88       23.65      4.75 o 
  -6  12   9       23.21       25.02      5.65 o 
  -5  12   9        0.33        2.18      4.82 o 
  -4  12   9       99.64       86.82      5.35 o 
  -3  12   9      354.67      366.49      9.06 o 
  -2  12   9      557.02      562.39     11.84 o 
  -1  12   9       39.81       38.89      6.67 o 
   0  12   9       34.74       29.48      5.18 o 
   1  12   9       89.44       97.31      5.47 o 
   2  12   9      704.31      715.20     13.23 o 
   3  12   9       48.69       52.17      3.99 o 
   4  12   9        2.73        4.79      2.70 o 
   5  12   9       11.06       17.88      4.03 o 
   6  12   9       12.54       16.81      3.96 o 
  -6  13   9        3.05        6.06      4.22 o 
  -5  13   9       82.30       82.16     12.28 o 
  -4  13   9       26.12       23.19      3.86 o 
  -3  13   9        0.92        7.16      2.38 o 
  -2  13   9     1178.12     1165.75     23.10 o 
  -1  13   9       37.05       48.80      8.60 o 
   0  13   9       62.15       67.80     11.37 o 
   1  13   9      234.31      224.39      9.62 o 
   2  13   9       26.61       20.37      2.62 o 
   3  13   9      969.09     1021.05     28.32 o 
   4  13   9        1.77        5.83      2.09 o 
   5  13   9      117.21      117.75      9.49 o 
   6  13   9        7.48        7.29      6.59 o 
  -6  14   9       21.46       20.68      4.56 o 
  -5  14   9      159.40      183.49     13.52 o 
  -4  14   9      232.86      242.04     16.84 o 
  -3  14   9        1.87        8.08      4.29 o 
  -2  14   9        8.78        6.09      2.00 o 
  -1  14   9       48.05       33.77      4.78 o 
   0  14   9       47.26       50.89      7.94 o 
   1  14   9       10.66       16.06      3.04 o 
   2  14   9      548.47      578.45     14.29 o 
   3  14   9      160.87      173.11     14.07 o 
   4  14   9       84.46       99.14      8.75 o 
   5  14   9        8.35        2.12      2.76 o 
  -6  15   9        6.01       10.75      5.09 o 
  -5  15   9       37.53       35.62      8.66 o 
  -4  15   9       65.70       75.96      8.80 o 
  -3  15   9        9.99        8.40      6.07 o 
  -2  15   9        1.54        4.60      1.85 o 
  -1  15   9      591.26      601.36     18.44 o 
   0  15   9       73.73       81.56      5.87 o 
   1  15   9        1.44        5.45      2.59 o 
   2  15   9        7.89        4.24      2.04 o 
   3  15   9       27.33       27.84      5.01 o 
   4  15   9       21.26       15.00      5.88 o 
   5  15   9       30.77       28.75      8.30 o 
  -5  16   9       15.30       11.91      5.94 o 
  -4  16   9      120.75      136.13      9.70 o 
  -3  16   9        6.26       12.69      4.18 o 
  -2  16   9       15.85       13.68      5.47 o 
  -1  16   9      152.37      142.49     10.16 o 
   0  16   9      314.01      365.80     14.14 o 
   1  16   9       24.61       14.50      6.98 o 
   2  16   9       18.44       14.41      3.11 o 
   3  16   9        3.65        4.44      2.10 o 
   4  16   9        0.49        1.93      3.32 o 
   5  16   9        7.23       10.49      4.34 o 
  -5  17   9        2.21        2.42      4.95 o 
  -4  17   9      175.20      187.34     15.54 o 
  -3  17   9        9.73       10.76      3.34 o 
  -2  17   9       88.48      102.24      7.75 o 
  -1  17   9      601.31      604.54     20.68 o 
   0  17   9      652.20      666.03     20.85 o 
   1  17   9      430.64      485.08     21.44 o 
   2  17   9      257.77      261.20     16.68 o 
   3  17   9       84.69       93.95     10.37 o 
   4  17   9       48.97       50.06     10.86 o 
   5  17   9        2.02        2.39      5.22 o 
  -5  18   9       49.87       43.53     12.88 o 
  -4  18   9        0.02       -0.64      4.04 o 
  -3  18   9       56.43       58.54      7.99 o 
  -2  18   9        9.68       11.63      5.88 o 
  -1  18   9        6.82        6.37      3.91 o 
   0  18   9       32.03       31.88      5.54 o 
   1  18   9        5.93        3.08      2.55 o 
   2  18   9      206.58      192.26     12.91 o 
   3  18   9       15.57       19.54      4.42 o 
   4  18   9        5.22        0.92      3.01 o 
   5  18   9        3.08        2.46      3.57 o 
  -5  19   9       10.65        6.18      3.43 o 
  -4  19   9       49.22       39.36      8.68 o 
  -3  19   9        0.39        6.92      3.09 o 
  -2  19   9       47.99       56.26      6.77 o 
  -1  19   9      116.31      111.05      7.60 o 
   0  19   9        4.08        3.26      7.35 o 
   1  19   9      294.18      323.11     17.07 o 
   2  19   9       52.61       47.48      5.64 o 
   3  19   9      211.62      197.33     15.78 o 
   4  19   9       44.40       40.00     10.92 o 
  -4  20   9        0.66       -3.40      3.40 o 
  -3  20   9       16.38       22.02      4.94 o 
  -2  20   9       42.01       44.69      9.08 o 
  -1  20   9       41.42       41.35      6.27 o 
   0  20   9      150.88      151.55     10.26 o 
   1  20   9        0.05        9.39      3.25 o 
   2  20   9      150.97      135.34     11.21 o 
   3  20   9       42.66       44.28      7.52 o 
   4  20   9       14.08        9.16      5.88 o 
  -4  21   9       16.07       24.41      5.57 o 
  -3  21   9        0.10        7.72      3.29 o 
  -2  21   9       29.50       31.67      5.51 o 
  -1  21   9       24.86       25.73      5.00 o 
   0  21   9        1.05        2.65      2.47 o 
   1  21   9        6.07       12.84      3.63 o 
   2  21   9        0.80        1.46      4.47 o 
   3  21   9        2.10        2.31      2.02 o 
  -3  22   9      124.53      142.04     23.16 o 
  -2  22   9       66.91       76.01      8.19 o 
  -1  22   9        4.41       10.27      3.87 o 
   0  22   9       13.65       19.00      4.69 o 
   1  22   9       14.72       13.64      3.75 o 
   2  22   9       19.61       23.18      4.93 o 
   3  22   9       98.61      101.01     11.38 o 
  -3  23   9        6.55       12.38      3.85 o 
  -2  23   9       36.05       25.69      5.44 o 
  -1  23   9       12.84       14.42      3.88 o 
   0  23   9        3.18        5.82      3.67 o 
   1  23   9      143.48      139.83     14.02 o 
   2  23   9      124.29      124.19     15.04 o 
  -2  24   9       24.63       26.75      6.24 o 
  -1  24   9       45.21       35.77      6.94 o 
   0  24   9        4.40        6.97      6.56 o 
   1  24   9       28.91       19.03      5.16 o 
   2  24   9       58.35       57.57      6.33 o 
   0  25   9       21.22       29.52      6.08 o 
  -7   0  10      206.89      232.43     39.49 o 
  -6   0  10      290.67      341.06     24.55 o 
  -5   0  10      176.43      161.06      9.70 o 
  -4   0  10        0.13        9.73      3.63 o 
  -3   0  10        7.80       21.61      2.99 o 
  -2   0  10      344.68      412.62     10.40 o 
  -1   0  10      117.15       73.55      7.27 o 
   0   0  10      110.52      116.25      7.98 o 
   1   0  10       64.38       44.22      4.00 o 
   2   0  10      101.12      116.65      8.40 o 
   3   0  10      557.35      576.42     13.03 o 
   4   0  10       73.78       58.92      9.35 o 
   5   0  10        7.36       20.94      7.18 o 
   6   0  10       53.72       48.81     12.94 o 
   7   0  10       82.46       92.88     13.18 o 
  -7   1  10       19.53       13.40      6.74 o 
  -6   1  10        3.33        8.74      2.72 o 
  -5   1  10       36.17       42.88      4.55 o 
  -4   1  10      313.21      281.35     10.38 o 
  -3   1  10      202.29      225.11      7.87 o 
  -2   1  10       14.57        8.24      1.51 o 
  -1   1  10        0.00        3.72      1.41 o 
   0   1  10       33.83       56.52      2.99 o 
   1   1  10      120.13      117.84      4.77 o 
   2   1  10      462.31      456.29      7.78 o 
   3   1  10      344.48      328.14      5.85 o 
   4   1  10      532.75      525.38     13.78 o 
   5   1  10       84.70       78.08      8.00 o 
   6   1  10       96.95      103.98      8.47 o 
   7   1  10        0.49        2.73      2.90 o 
  -7   2  10        1.56       -3.59      4.94 o 
  -6   2  10        0.14        4.92      4.08 o 
  -5   2  10        0.00        5.15      2.31 o 
  -4   2  10       37.46       47.27      4.38 o 
  -3   2  10      588.52      618.45     12.14 o 
  -2   2  10      162.66      168.24      7.45 o 
  -1   2  10      312.95      283.40      6.06 o 
   0   2  10      176.58      190.14      8.52 o 
   1   2  10      354.09      337.80      7.79 o 
   2   2  10      155.72      151.08      6.91 o 
   3   2  10       88.33       80.29      5.78 o 
   4   2  10       15.00       16.95      5.38 o 
   5   2  10       31.04       32.04      5.03 o 
   6   2  10        4.96       13.31      3.76 o 
   7   2  10        0.93        5.50      4.24 o 
  -7   3  10       27.94       27.38      7.00 o 
  -6   3  10       89.21      101.47      6.71 o 
  -5   3  10       28.76       31.06      3.95 o 
  -4   3  10      250.93      281.89      8.78 o 
  -3   3  10      193.54      251.82      9.71 o 
  -2   3  10      989.42     1009.10     14.97 o 
  -1   3  10      534.83      634.86     10.72 o 
   0   3  10      446.48      496.32     10.24 o 
   1   3  10       23.62       39.19      2.64 o 
   2   3  10      162.39      182.18      7.85 o 
   3   3  10      380.94      408.06      6.52 o 
   4   3  10      204.58      243.06     13.02 o 
   5   3  10      121.60      144.39     12.05 o 
   6   3  10        5.69        7.58      3.93 o 
  -7   4  10        2.72       -1.60      3.00 o 
  -6   4  10       13.22       13.24      3.52 o 
  -5   4  10      140.44      130.74      8.45 o 
  -4   4  10      198.77      201.20      9.70 o 
  -3   4  10       34.66       42.07      3.72 o 
  -2   4  10       78.14       72.75      4.71 o 
  -1   4  10        0.40        1.32      0.95 o 
   0   4  10      197.91      218.82      5.92 o 
   1   4  10      205.36      214.89      7.26 o 
   2   4  10       76.04       85.83      4.93 o 
   3   4  10       48.62       47.66      4.25 o 
   4   4  10      102.96      118.16      7.88 o 
   5   4  10        8.60       16.94      3.79 o 
   6   4  10        2.06        1.59      3.22 o 
  -7   5  10        6.25       -7.64      8.52 o 
  -6   5  10        8.46        3.31      3.46 o 
  -5   5  10       26.18       24.09      3.80 o 
  -4   5  10      357.33      340.39      9.67 o 
  -3   5  10      227.69      197.66      7.77 o 
  -2   5  10      126.19      134.36      5.62 o 
  -1   5  10       11.66        3.70      1.64 o 
   0   5  10       18.73       38.24      2.93 o 
   1   5  10       92.06       97.27      5.05 o 
   2   5  10       20.26       27.40      2.60 o 
   3   5  10       34.18       35.58      5.55 o 
   4   5  10      102.81      102.25      9.57 o 
   5   5  10      408.49      427.89     19.68 o 
   6   5  10       44.71       51.75      7.66 o 
  -7   6  10        0.19        6.00      3.00 o 
  -6   6  10        0.40       10.21      3.05 o 
  -5   6  10      184.41      173.37     10.98 o 
  -4   6  10      161.40      177.52      9.12 o 
  -3   6  10        5.44        4.69      1.73 o 
  -2   6  10       31.64       22.43      2.14 o 
  -1   6  10      255.53      260.80     12.32 o 
   0   6  10      203.09      214.06      9.49 o 
   1   6  10       72.31       77.03      4.83 o 
   2   6  10       45.34       48.45      4.35 o 
   3   6  10      255.12      269.26      9.83 o 
   4   6  10      257.69      234.68     11.10 o 
   5   6  10        2.65        8.03      2.58 o 
   6   6  10       89.72       88.75      7.54 o 
  -7   7  10        0.27        9.36      4.29 o 
  -6   7  10       31.47       31.40      4.91 o 
  -5   7  10        3.09        5.82      2.44 o 
  -4   7  10      114.37      101.46      8.32 o 
  -3   7  10       55.14       69.30      9.79 o 
  -2   7  10       49.43       62.58      4.61 o 
  -1   7  10       28.50       31.09      6.43 o 
   0   7  10       99.01      118.33      5.99 o 
   1   7  10      440.54      483.56      8.81 o 
   2   7  10      235.66      238.08      7.62 o 
   3   7  10      329.84      281.80     10.13 o 
   4   7  10      505.77      483.87     17.96 o 
   5   7  10        7.03        0.87      3.99 o 
   6   7  10        5.54        1.50      2.77 o 
  -7   8  10        8.73       10.10      3.45 o 
  -6   8  10       74.70       58.57      6.78 o 
  -5   8  10        1.09        0.85      2.12 o 
  -4   8  10        6.38        8.55      2.59 o 
  -3   8  10     1087.14     1018.28     18.60 o 
  -2   8  10      360.69      361.17      5.55 o 
  -1   8  10       13.10       16.30      3.43 o 
   0   8  10      224.23      216.09     10.94 o 
   1   8  10       20.50       17.22      1.75 o 
   2   8  10      343.86      332.14      5.67 o 
   3   8  10        6.59        8.76      2.04 o 
   4   8  10      100.44       93.77      9.19 o 
   5   8  10       81.75      100.57      8.74 o 
   6   8  10        8.16       12.44      4.00 o 
  -6   9  10        0.81        6.45      2.56 o 
  -5   9  10        9.71        6.25      2.42 o 
  -4   9  10      131.81      117.28      7.58 o 
  -3   9  10      392.93      405.54      9.42 o 
  -2   9  10      624.93      623.06      9.06 o 
  -1   9  10       53.33       63.64      8.20 o 
   0   9  10        0.81        4.62      2.18 o 
   1   9  10       18.10       16.75      3.19 o 
   2   9  10        0.15        5.16      1.73 o 
   3   9  10      247.73      251.16      9.00 o 
   4   9  10        0.34       -0.88      4.48 o 
   5   9  10       87.58       87.94      9.22 o 
   6   9  10       17.81       23.10      4.55 o 
  -6  10  10        0.08        6.77      3.90 o 
  -5  10  10       53.97       55.77      5.44 o 
  -4  10  10      170.53      168.14      7.47 o 
  -3  10  10       67.50       79.65      5.72 o 
  -2  10  10       17.81       13.57      4.19 o 
  -1  10  10      324.28      320.90     21.86 o 
   0  10  10       18.86       23.96      3.70 o 
   1  10  10      145.82      151.89      5.91 o 
   2  10  10      346.61      344.34      9.73 o 
   3  10  10      308.96      314.43      7.26 o 
   4  10  10      146.41      151.69     14.55 o 
   5  10  10       25.68       29.49      5.09 o 
   6  10  10        3.14        6.79      2.64 o 
  -6  11  10       45.35       42.67      8.61 o 
  -5  11  10       16.17       15.70      3.50 o 
  -4  11  10        7.95        8.66      2.42 o 
  -3  11  10      154.68      131.43      6.19 o 
  -2  11  10      130.86      162.50      9.78 o 
  -1  11  10      358.67      322.49      9.39 o 
   0  11  10      125.61      136.75      7.71 o 
   1  11  10        5.60        9.98      3.18 o 
   2  11  10      192.71      202.42      7.85 o 
   3  11  10      124.37      124.34      6.29 o 
   4  11  10       35.51       31.29      5.85 o 
   5  11  10      143.15      147.10     11.47 o 
   6  11  10       11.40       13.57      5.78 o 
  -6  12  10       14.31        6.03      4.72 o 
  -5  12  10       59.72       59.07      7.93 o 
  -4  12  10      118.88      101.44     11.69 o 
  -3  12  10      385.98      386.84     13.05 o 
  -2  12  10      804.73      797.30     19.77 o 
  -1  12  10        0.04       10.46      3.26 o 
   0  12  10        0.01        3.06      4.07 o 
   1  12  10      195.04      243.43     10.06 o 
   2  12  10      709.43      741.47     21.16 o 
   3  12  10      125.84      120.60      8.10 o 
   4  12  10      101.91       93.30      8.15 o 
   5  12  10       85.44       84.56      9.82 o 
   6  12  10       48.67       42.12      8.88 o 
  -6  13  10        0.32        5.70      3.47 o 
  -5  13  10       88.23       69.13      8.00 o 
  -4  13  10        9.68        5.54      2.67 o 
  -3  13  10      397.03      419.60     16.04 o 
  -2  13  10      104.55      116.65      8.53 o 
  -1  13  10        5.53        7.00      2.51 o 
   0  13  10      614.08      637.92     16.30 o 
   1  13  10      252.33      275.06      6.23 o 
   2  13  10      240.45      263.98     10.20 o 
   3  13  10       11.86       12.40      3.89 o 
   4  13  10       66.88       70.51      9.70 o 
   5  13  10       13.00       12.73      4.65 o 
  -6  14  10       58.42       41.19      7.22 o 
  -5  14  10      135.24      147.39     12.13 o 
  -4  14  10       14.19       13.14      3.80 o 
  -3  14  10      363.56      380.59     17.88 o 
  -2  14  10      171.42      201.22     12.45 o 
  -1  14  10        8.44       12.04      3.48 o 
   0  14  10        8.61        6.21      3.09 o 
   1  14  10       74.94       72.58      6.96 o 
   2  14  10      386.58      404.71     12.97 o 
   3  14  10      380.39      403.13     21.15 o 
   4  14  10       31.08       27.99      6.17 o 
   5  14  10      114.38      107.50     17.74 o 
  -5  15  10        2.89        5.29      3.29 o 
  -4  15  10       71.31       71.55      9.55 o 
  -3  15  10       75.70       77.35      6.22 o 
  -2  15  10      150.55      178.98     11.39 o 
  -1  15  10      378.29      424.61     15.64 o 
   0  15  10      594.91      625.27     16.98 o 
   1  15  10        0.29       -0.89      3.37 o 
   2  15  10        3.42        1.48      3.83 o 
   3  15  10      168.40      119.75      7.81 o 
   4  15  10       17.50        2.25      3.53 o 
   5  15  10       39.14       41.55     10.63 o 
  -5  16  10      136.61      148.64     14.65 o 
  -4  16  10      270.81      301.36     22.36 o 
  -3  16  10        9.96       23.14      4.74 o 
  -2  16  10      134.30      163.15     11.38 o 
  -1  16  10       90.42      107.42      9.74 o 
   0  16  10       41.92       43.61      5.95 o 
   1  16  10        0.19        6.23      2.84 o 
   2  16  10      124.41      131.63     13.24 o 
   3  16  10        0.84        0.68      2.71 o 
   4  16  10       18.30       19.44      8.15 o 
   5  16  10       11.56       17.15      6.61 o 
  -5  17  10       76.57       83.67      9.04 o 
  -4  17  10        0.28        2.65      5.34 o 
  -3  17  10        0.87       -3.94      6.04 o 
  -2  17  10       46.48       57.32      9.72 o 
  -1  17  10        0.02        3.67      3.14 o 
   0  17  10      263.14      270.90     16.09 o 
   1  17  10        6.94       10.89      3.69 o 
   2  17  10       83.93       77.47      7.68 o 
   3  17  10       88.35       87.46     10.13 o 
   4  17  10        0.22       -5.05     12.34 o 
   5  17  10      138.88      125.12     20.23 o 
  -5  18  10       59.01       40.08      7.13 o 
  -4  18  10        0.75        3.76      5.45 o 
  -3  18  10       30.26       43.90      6.54 o 
  -2  18  10       30.06       34.46      6.20 o 
  -1  18  10       31.90       30.03      4.77 o 
   0  18  10       42.36       50.01      7.05 o 
   1  18  10      302.27      281.12     22.83 o 
   2  18  10      224.31      254.75     14.52 o 
   3  18  10        0.03       -2.99      6.50 o 
   4  18  10        2.64        3.19      8.20 o 
  -4  19  10       16.18       16.80      4.37 o 
  -3  19  10        0.45        7.86      3.90 o 
  -2  19  10       79.97       76.70      9.37 o 
  -1  19  10       58.86       69.76     10.03 o 
   0  19  10       40.79       37.89      8.80 o 
   1  19  10      158.03      161.29     10.72 o 
   2  19  10        7.76       11.36      3.80 o 
   3  19  10       24.59       24.63      4.85 o 
   4  19  10       17.19        8.44     11.28 o 
  -4  20  10       88.67       90.73      9.65 o 
  -3  20  10       33.69       28.72      6.06 o 
  -2  20  10       36.58       36.32      6.89 o 
  -1  20  10       87.90       93.86      9.05 o 
   0  20  10       18.88       25.45      5.35 o 
   1  20  10        6.32        5.28      5.17 o 
   2  20  10       46.76       45.95      6.70 o 
   3  20  10       96.49       86.48      9.40 o 
   4  20  10       13.76        9.73      5.26 o 
  -3  21  10       67.54       71.76     11.04 o 
  -2  21  10       34.23       31.11      7.93 o 
  -1  21  10       77.17       78.67      8.89 o 
   0  21  10       55.85       64.15      8.01 o 
   1  21  10       28.22       26.33      5.33 o 
   2  21  10      145.35      147.60     13.93 o 
   3  21  10       38.80       24.46      5.10 o 
  -3  22  10      114.09      111.32     15.10 o 
  -2  22  10        0.32        3.29      4.14 o 
  -1  22  10        8.47       22.57      7.67 o 
   0  22  10       27.85       24.31      5.59 o 
   1  22  10        2.22        5.66      3.67 o 
   2  22  10      272.39      287.19     32.64 o 
   3  22  10       39.56       42.48      8.24 o 
  -2  23  10        8.60       12.53      3.59 o 
  -1  23  10        0.01        5.96      4.47 o 
   0  23  10       18.75       18.53      7.30 o 
   1  23  10        4.81        3.48      3.53 o 
   2  23  10        0.36        2.22      3.08 o 
  -1  24  10       29.70       15.11      3.98 o 
   0  24  10        4.44       15.75      4.06 o 
   1  24  10        9.26        9.48      5.65 o 
  -7   1  11      104.17      107.21     11.31 o 
  -6   1  11       31.63       43.94      4.94 o 
  -5   1  11        0.02        3.80      2.47 o 
  -4   1  11       66.28       61.48      5.41 o 
  -3   1  11      193.47      191.35      7.16 o 
  -2   1  11      319.29      305.48      6.28 o 
  -1   1  11      543.04      570.92     10.44 o 
   0   1  11       56.44       49.00      3.33 o 
   1   1  11        0.35        0.13      1.28 o 
   2   1  11       36.41       37.47      3.45 o 
   3   1  11      182.21      185.16      7.01 o 
   4   1  11       24.15       25.14      3.59 o 
   5   1  11       12.52        9.42      2.86 o 
   6   1  11        0.27        3.80      2.89 o 
  -7   2  11       26.92       29.57      5.73 o 
  -6   2  11        1.78        7.32      2.34 o 
  -5   2  11      128.98      120.08      7.01 o 
  -4   2  11      591.10      523.32     10.82 o 
  -3   2  11       18.49       26.47      2.51 o 
  -2   2  11       70.59       94.38      5.26 o 
  -1   2  11      171.90      219.63      8.11 o 
   0   2  11      251.88      259.10      8.41 o 
   1   2  11      869.67      845.30     12.72 o 
   2   2  11      122.20      118.25      5.82 o 
   3   2  11        3.79        6.15      1.64 o 
   4   2  11      765.82      810.43     25.71 o 
   5   2  11       18.25       22.70      4.62 o 
   6   2  11       11.01       12.59      4.01 o 
  -7   3  11       46.81       36.27      6.75 o 
  -6   3  11        3.15        1.29      2.28 o 
  -5   3  11      181.87      163.90     11.96 o 
  -4   3  11       56.36       51.02      3.93 o 
  -3   3  11       88.79       72.06      6.24 o 
  -2   3  11      391.36      400.12      8.73 o 
  -1   3  11      488.60      492.02     20.18 o 
   0   3  11       32.45       30.04      2.01 o 
   1   3  11       13.81       13.90      2.31 o 
   2   3  11      281.85      275.91      5.94 o 
   3   3  11      937.41      925.36     16.85 o 
   4   3  11      110.79      115.42      7.87 o 
   5   3  11       79.89       70.88      8.30 o 
   6   3  11        0.93        9.97      4.02 o 
  -7   4  11        4.90        4.62      3.17 o 
  -6   4  11       33.27       22.55      3.91 o 
  -5   4  11        0.00        2.38      2.49 o 
  -4   4  11      221.38      203.02      8.69 o 
  -3   4  11       14.48       13.88      2.62 o 
  -2   4  11       13.82       10.94      1.79 o 
  -1   4  11      819.89      797.27     12.80 o 
   0   4  11       79.66       64.47      5.14 o 
   1   4  11       85.34      102.94      4.56 o 
   2   4  11       25.48       21.98      2.35 o 
   3   4  11      373.27      425.83      9.86 o 
   4   4  11     1055.14     1104.01     35.27 o 
   5   4  11       49.34       51.28      5.50 o 
   6   4  11        3.10        0.18      4.62 o 
  -7   5  11       12.82       19.82      4.87 o 
  -6   5  11       37.13       29.70      4.60 o 
  -5   5  11       48.74       40.43      4.98 o 
  -4   5  11        2.44        9.11      2.19 o 
  -3   5  11        5.18        9.64      2.31 o 
  -2   5  11       52.27       66.61      4.19 o 
  -1   5  11      366.05      375.60      9.18 o 
   0   5  11       17.39       26.37      2.88 o 
   1   5  11       22.94       29.04      4.01 o 
   2   5  11       88.15       89.41      4.22 o 
   3   5  11      116.37      120.04      5.07 o 
   4   5  11       33.70       20.84      3.75 o 
   5   5  11      147.10      116.77     12.10 o 
   6   5  11        0.60        4.62      4.14 o 
  -7   6  11       21.82       26.25      4.98 o 
  -6   6  11       26.06       17.76      3.67 o 
  -5   6  11      243.05      255.05     12.65 o 
  -4   6  11        1.43        0.89      2.39 o 
  -3   6  11      162.79      151.34      7.88 o 
  -2   6  11       83.52       78.24      4.67 o 
  -1   6  11        0.00        2.23      2.22 o 
   0   6  11       65.38       70.92      4.07 o 
   1   6  11       15.49       15.55      2.17 o 
   2   6  11      175.72      177.56      6.56 o 
   3   6  11      419.11      406.36      7.85 o 
   4   6  11      148.83      127.95      9.96 o 
   5   6  11      178.41      164.41     12.25 o 
   6   6  11       46.97       51.90      9.08 o 
  -6   7  11       17.88       15.14      3.41 o 
  -5   7  11       32.23       31.66      3.94 o 
  -4   7  11       65.17       78.68      5.66 o 
  -3   7  11      455.31      441.59      9.91 o 
  -2   7  11      302.53      295.98      6.70 o 
  -1   7  11       63.78       54.80      5.16 o 
   0   7  11      102.94      102.50      5.50 o 
   1   7  11      852.54      871.88     16.86 o 
   2   7  11        6.86        7.60      2.47 o 
   3   7  11        9.73        8.29      2.10 o 
   4   7  11       18.54       10.90      4.43 o 
   5   7  11       21.48       24.96      5.23 o 
   6   7  11        0.30        6.98      3.20 o 
  -6   8  11       40.68       39.61      5.67 o 
  -5   8  11        3.56        7.70      2.77 o 
  -4   8  11      277.58      264.95      8.27 o 
  -3   8  11       14.69       10.79      2.06 o 
  -2   8  11      277.80      289.14     12.68 o 
  -1   8  11        3.36        7.75      4.01 o 
   0   8  11      198.98      218.83      8.00 o 
   1   8  11      148.72      147.43      6.39 o 
   2   8  11       73.04       83.52     11.64 o 
   3   8  11       31.48       24.65      2.84 o 
   4   8  11       73.51       70.06      5.95 o 
   5   8  11      132.37      148.01     10.44 o 
   6   8  11        0.53        4.98      3.12 o 
  -6   9  11       12.08       11.84      3.43 o 
  -5   9  11      166.05      165.74     10.95 o 
  -4   9  11       95.41       83.02      5.61 o 
  -3   9  11       35.03       40.44      3.31 o 
  -2   9  11        9.30        4.02      1.33 o 
  -1   9  11        0.01        4.78      3.12 o 
   0   9  11      121.50      144.15      9.81 o 
   1   9  11        7.95        3.07      1.30 o 
   2   9  11       52.08       64.93      8.98 o 
   3   9  11       88.95       69.00      5.21 o 
   4   9  11        3.25        7.68      3.06 o 
   5   9  11      142.63      123.19     10.71 o 
   6   9  11        4.11        6.19      2.78 o 
  -6  10  11       38.61       35.88      8.91 o 
  -5  10  11        3.19        7.27      2.71 o 
  -4  10  11       59.54       66.50      8.27 o 
  -3  10  11        3.38        6.65      2.17 o 
  -2  10  11       26.59       26.59      5.77 o 
  -1  10  11      224.73      244.05     12.87 o 
   0  10  11       64.55       55.67      5.67 o 
   1  10  11        4.79        4.18      2.75 o 
   2  10  11       33.59       26.20      3.71 o 
   3  10  11      298.55      306.32      9.66 o 
   4  10  11       51.92       57.92      6.08 o 
   5  10  11       13.34       15.24      4.27 o 
   6  10  11       76.90       83.15     10.73 o 
  -6  11  11        0.00        7.26      3.67 o 
  -5  11  11        3.15        8.92      3.92 o 
  -4  11  11      248.92      258.66     17.48 o 
  -3  11  11       67.60       71.60      7.59 o 
  -2  11  11     1405.76     1494.05     32.74 o 
  -1  11  11      507.46      504.08     14.91 o 
   0  11  11        0.00       -1.10      3.49 o 
   1  11  11      606.13      607.02     20.37 o 
   2  11  11      457.20      511.48     17.93 o 
   3  11  11      755.98      753.09     20.58 o 
   4  11  11       23.34       20.99      4.87 o 
   5  11  11       20.32       17.69      4.99 o 
   6  11  11        8.86       12.30      5.17 o 
  -6  12  11       54.01       44.02      8.01 o 
  -5  12  11      203.16      190.59     15.45 o 
  -4  12  11       10.76       14.07      3.52 o 
  -3  12  11      635.03      646.79     21.73 o 
  -2  12  11        1.25        2.29      2.79 o 
  -1  12  11        4.97        8.77      3.07 o 
   0  12  11      154.20      143.04      7.76 o 
   1  12  11      483.79      519.73     12.41 o 
   2  12  11      349.19      350.90     10.76 o 
   3  12  11       62.17       61.03      6.17 o 
   4  12  11        0.01        5.77      4.20 o 
   5  12  11      105.89       91.79     13.58 o 
  -6  13  11        2.99        9.83      3.08 o 
  -5  13  11        1.23       11.00      3.83 o 
  -4  13  11      167.32      171.35     12.51 o 
  -3  13  11        7.61       11.62      3.52 o 
  -2  13  11      373.89      374.09     13.86 o 
  -1  13  11       58.18       64.81      6.51 o 
   0  13  11      468.09      492.06     12.21 o 
   1  13  11       66.81       86.81      7.60 o 
   2  13  11      208.48      189.42     11.20 o 
   3  13  11      153.75      163.34     14.43 o 
   4  13  11       15.24       26.59      6.85 o 
   5  13  11        2.61        6.08      7.98 o 
  -5  14  11      286.16      318.12     24.00 o 
  -4  14  11      115.52      112.22      7.88 o 
  -3  14  11      368.27      415.53     26.61 o 
  -2  14  11       11.79       20.97      3.69 o 
  -1  14  11      202.56      211.26     16.53 o 
   0  14  11      466.60      538.01     15.76 o 
   1  14  11       19.79       19.90      4.01 o 
   2  14  11        0.00        0.38      4.05 o 
   3  14  11        2.35        1.09      2.75 o 
   4  14  11       30.16       30.59      7.48 o 
   5  14  11       20.40       19.10      5.84 o 
  -5  15  11       14.46        6.01      3.15 o 
  -4  15  11        5.10        9.20      3.45 o 
  -3  15  11      148.19      177.28     11.81 o 
  -2  15  11       44.84       38.43      5.53 o 
  -1  15  11      108.32      119.28      8.82 o 
   0  15  11        0.39       -1.93      4.13 o 
   1  15  11        2.13        8.95      3.86 o 
   2  15  11       52.28       46.52      5.34 o 
   3  15  11       12.68       11.90      3.20 o 
   4  15  11      137.84      148.68     22.38 o 
   5  15  11       47.51       23.97      7.94 o 
  -5  16  11       57.98       49.73      8.40 o 
  -4  16  11      199.09      222.14     20.13 o 
  -3  16  11       62.77       58.84      6.89 o 
  -2  16  11        3.67       12.95      3.65 o 
  -1  16  11        0.24        0.39      2.74 o 
   0  16  11       25.23       29.29      5.52 o 
   1  16  11       48.20       52.83      6.46 o 
   2  16  11        0.04       -3.46      3.50 o 
   3  16  11       64.17       71.59     10.06 o 
   4  16  11       85.41       88.56     12.96 o 
   5  16  11       67.53       80.33     13.55 o 
  -5  17  11      333.98      348.63     30.05 o 
  -4  17  11        9.01       12.31      3.94 o 
  -3  17  11        5.57       16.84      4.89 o 
  -2  17  11       24.88       38.73      5.54 o 
  -1  17  11      377.42      407.17     22.93 o 
   0  17  11       76.79       79.21      6.87 o 
   1  17  11      237.73      246.28     16.35 o 
   2  17  11      156.19      148.99     11.05 o 
   3  17  11       93.72       85.76      8.58 o 
   4  17  11       69.73       69.17     15.39 o 
  -4  18  11      187.35      208.60     17.95 o 
  -3  18  11      204.43      229.02     16.91 o 
  -2  18  11       33.83       35.35      6.64 o 
  -1  18  11      629.60      673.51     30.57 o 
   0  18  11       83.96       86.66      7.65 o 
   1  18  11       18.66       11.80      3.80 o 
   2  18  11       75.36       90.08      9.01 o 
   3  18  11       46.09       27.94      6.49 o 
   4  18  11       73.02       57.91     19.88 o 
  -4  19  11       47.66       31.23      6.30 o 
  -3  19  11       37.71       36.51      6.51 o 
  -2  19  11       83.23       97.86      7.48 o 
  -1  19  11       10.69        5.24      3.77 o 
   0  19  11       21.96       28.76      5.62 o 
   1  19  11       40.04       38.98      5.98 o 
   2  19  11       23.87       20.58      4.48 o 
   3  19  11        2.18        5.36      2.47 o 
   4  19  11        0.56        9.17     12.10 o 
  -4  20  11        0.84        1.60      4.07 o 
  -3  20  11        2.00        0.82      3.43 o 
  -2  20  11       18.38       11.64      3.87 o 
  -1  20  11        8.23        3.44      5.38 o 
   0  20  11       48.02       69.34      8.99 o 
   1  20  11       28.47       32.60      6.28 o 
   2  20  11       16.73       27.72      5.20 o 
   3  20  11        7.89        8.42      3.54 o 
  -3  21  11        8.51       14.34     13.50 o 
  -2  21  11       37.37       45.63      7.70 o 
  -1  21  11        0.03       12.45      4.02 o 
   0  21  11       65.38       77.12      8.49 o 
   1  21  11      218.01      253.60     20.75 o 
   2  21  11        8.55       14.39      3.73 o 
   3  21  11       43.18       36.50      6.53 o 
  -2  22  11       19.05       28.85      5.90 o 
  -1  22  11        0.13       10.53      3.64 o 
   0  22  11       25.52       16.70      4.45 o 
   1  22  11       26.40       22.35      4.88 o 
   2  22  11      116.01       98.89     13.20 o 
  -2  23  11       96.66       86.87     11.78 o 
  -1  23  11       93.86       78.56     10.02 o 
   0  23  11       99.42      101.55     11.90 o 
   1  23  11      113.55      119.84     12.97 o 
  -7   0  12       16.53        9.22      5.91 o 
  -6   0  12        7.10        4.54      2.72 o 
  -5   0  12      179.49      163.33     14.54 o 
  -4   0  12      658.33      631.70     19.33 o 
  -3   0  12      220.55      225.09     12.90 o 
  -2   0  12     1263.74     1239.55     26.11 o 
  -1   0  12      101.60       88.05      6.93 o 
   0   0  12      266.69      238.40     12.54 o 
   1   0  12      189.90      180.41     11.08 o 
   2   0  12       64.90       73.64      7.24 o 
   3   0  12       68.93       51.90      6.55 o 
   4   0  12       22.85       13.38      3.80 o 
   5   0  12       31.94       35.87      8.41 o 
   6   0  12       21.78       43.23     10.31 o 
  -7   1  12        7.35       12.69      3.90 o 
  -6   1  12        0.11        5.59      3.25 o 
  -5   1  12       18.94        7.40      2.56 o 
  -4   1  12      190.74      204.97      7.76 o 
  -3   1  12       14.68       16.91      3.11 o 
  -2   1  12      262.58      301.38      8.42 o 
  -1   1  12       46.79       55.86      4.27 o 
   0   1  12       46.92       35.88      3.13 o 
   1   1  12      422.77      449.17      9.13 o 
   2   1  12      545.50      576.16      9.26 o 
   3   1  12       14.87       12.72      2.48 o 
   4   1  12      138.03      129.89     10.67 o 
   5   1  12       24.99       21.13      4.20 o 
   6   1  12       30.76       35.80      6.44 o 
  -7   2  12       18.48       17.32      4.34 o 
  -6   2  12        2.38        3.54      3.52 o 
  -5   2  12       72.40       68.37      4.73 o 
  -4   2  12      382.34      383.57      9.58 o 
  -3   2  12      511.98      529.09     10.67 o 
  -2   2  12      917.40      976.44     14.71 o 
  -1   2  12       81.68       82.54      4.46 o 
   0   2  12      226.83      243.04      4.97 o 
   1   2  12       37.20       35.58      3.28 o 
   2   2  12        3.02        1.72      1.28 o 
   3   2  12        0.34        5.28      1.69 o 
   4   2  12        0.06        8.49      3.31 o 
   5   2  12       50.52       46.48      5.64 o 
   6   2  12       20.37       16.96      4.27 o 
  -6   3  12       48.42       40.77      5.59 o 
  -5   3  12       20.04       22.87      3.89 o 
  -4   3  12       15.71       22.07      3.88 o 
  -3   3  12      405.16      397.32      9.30 o 
  -2   3  12       28.15       19.89      1.68 o 
  -1   3  12      586.80      575.96     11.29 o 
   0   3  12      110.57      118.05      5.41 o 
   1   3  12       52.70       51.16      4.31 o 
   2   3  12       42.62       48.13      4.12 o 
   3   3  12      135.76      139.28      6.33 o 
   4   3  12       14.87       13.38      4.25 o 
   5   3  12        2.60        9.43      3.37 o 
   6   3  12        0.08       -2.56      2.56 o 
  -6   4  12        4.68        6.30      2.20 o 
  -5   4  12       76.45       70.33      5.84 o 
  -4   4  12      444.91      429.43     10.97 o 
  -3   4  12       61.60       71.81      5.40 o 
  -2   4  12       28.52       35.22      3.16 o 
  -1   4  12       42.85       42.61      3.34 o 
   0   4  12        0.39        3.54      1.31 o 
   1   4  12        2.79        2.57      1.09 o 
   2   4  12        1.29        1.87      2.24 o 
   3   4  12      272.56      284.39      7.55 o 
   4   4  12      349.38      347.89     15.32 o 
   5   4  12        2.93        4.98      3.91 o 
   6   4  12        1.42        4.34      2.86 o 
  -6   5  12       12.56       13.52      3.21 o 
  -5   5  12       91.31       76.94      5.52 o 
  -4   5  12       39.58       42.31      4.11 o 
  -3   5  12        4.32        5.29      1.71 o 
  -2   5  12      121.04       99.15      5.62 o 
  -1   5  12      135.69      125.81      7.86 o 
   0   5  12      135.10      125.30      7.07 o 
   1   5  12       10.97       11.38      1.77 o 
   2   5  12      159.84      166.75      6.18 o 
   3   5  12      187.26      179.69      7.10 o 
   4   5  12      252.24      267.04     11.67 o 
   5   5  12       47.66       39.49      6.25 o 
   6   5  12        0.00        3.69      3.22 o 
  -6   6  12       21.93       18.40      3.80 o 
  -5   6  12       47.51       38.17      4.89 o 
  -4   6  12        5.09        7.82      2.16 o 
  -3   6  12        5.76        5.25      1.59 o 
  -2   6  12      202.71      220.64      7.66 o 
  -1   6  12     1243.75     1291.39     23.97 o 
   0   6  12        0.08        2.15      2.54 o 
   1   6  12       79.46       78.56      4.44 o 
   2   6  12       16.10       14.52      2.88 o 
   3   6  12       10.41        4.73      2.69 o 
   4   6  12        9.31       11.92      3.22 o 
   5   6  12       18.51       13.65      5.44 o 
   6   6  12        4.77        9.05      6.67 o 
  -6   7  12        5.67        6.99      2.72 o 
  -5   7  12      177.95      144.19      9.92 o 
  -4   7  12       84.26       97.05      6.81 o 
  -3   7  12      421.50      414.68     11.90 o 
  -2   7  12      220.05      215.74      9.35 o 
  -1   7  12      418.92      464.63      9.45 o 
   0   7  12        0.76        2.30      2.38 o 
   1   7  12      181.59      184.41      6.72 o 
   2   7  12      262.96      260.50      6.35 o 
   3   7  12      133.92      121.17      6.76 o 
   4   7  12       22.55       25.38      6.01 o 
   5   7  12        0.36        0.59      2.62 o 
   6   7  12        1.33        0.05      2.64 o 
  -6   8  12      199.75      177.35     17.25 o 
  -5   8  12       15.51       17.11      3.72 o 
  -4   8  12       56.12       35.09      4.38 o 
  -3   8  12       32.07       27.06      2.96 o 
  -2   8  12      256.82      265.69     11.58 o 
  -1   8  12      470.59      498.52     17.98 o 
   0   8  12      115.41      128.62      6.39 o 
   1   8  12        9.14        4.82      2.25 o 
   2   8  12      132.19      129.56      5.24 o 
   3   8  12      114.28      115.64      6.92 o 
   4   8  12       15.00       12.74      3.76 o 
   5   8  12        0.07        2.21      3.33 o 
   6   8  12       20.89       10.14      6.29 o 
  -6   9  12        0.17        5.17      2.82 o 
  -5   9  12       25.10       25.88      4.85 o 
  -4   9  12       81.83       74.62      6.45 o 
  -3   9  12       14.76       15.19      3.41 o 
  -2   9  12      683.01      730.71     18.00 o 
  -1   9  12        6.11        5.48      2.41 o 
   0   9  12        3.28        8.30      3.14 o 
   1   9  12       11.49        9.13      3.43 o 
   2   9  12      146.35      131.04      5.25 o 
   3   9  12       54.74       51.48      3.77 o 
   4   9  12        3.53        9.39      3.36 o 
   5   9  12       15.52       17.00      3.73 o 
   6   9  12       23.81       22.70      6.66 o 
  -6  10  12        5.21        9.32      3.26 o 
  -5  10  12       25.63       25.88      4.67 o 
  -4  10  12       46.85       40.98      6.84 o 
  -3  10  12        1.66        4.60      3.61 o 
  -2  10  12        7.83        5.20      2.89 o 
  -1  10  12       35.96       38.22      4.57 o 
   0  10  12       71.51       64.72     11.22 o 
   1  10  12      354.05      375.66     10.22 o 
   2  10  12      297.96      316.03     12.41 o 
   3  10  12        1.41        4.89      2.70 o 
   4  10  12       12.27       15.81      4.75 o 
   5  10  12       19.45       33.22      8.26 o 
  -6  11  12        5.30       10.48      3.47 o 
  -5  11  12       72.60       83.26      7.20 o 
  -4  11  12       51.05       56.89      6.61 o 
  -3  11  12       26.17       32.65      4.87 o 
  -2  11  12        0.10       -1.49      4.16 o 
  -1  11  12        8.24        5.04      3.92 o 
   0  11  12        3.73       11.23      3.98 o 
   1  11  12      191.40      175.76      9.12 o 
   2  11  12        7.18        5.80      4.66 o 
   3  11  12        0.00        2.37      2.59 o 
   4  11  12        5.32        8.30      4.95 o 
   5  11  12        4.01        4.73      4.63 o 
  -6  12  12       54.77       59.90      6.26 o 
  -5  12  12       35.45       47.22      9.26 o 
  -4  12  12      112.94      108.67      7.60 o 
  -3  12  12      117.50      116.18      8.87 o 
  -2  12  12      122.88      140.71      9.54 o 
  -1  12  12      325.85      350.75     12.36 o 
   0  12  12        6.69       11.07      5.17 o 
   1  12  12      277.68      285.39     12.66 o 
   2  12  12       30.56       44.40      6.48 o 
   3  12  12       24.15       28.65      4.68 o 
   4  12  12        0.10        5.03      9.10 o 
   5  12  12        1.17        1.05      6.26 o 
  -5  13  12      137.04      129.47     10.33 o 
  -4  13  12      116.42       99.49      6.98 o 
  -3  13  12        0.07        3.87      5.27 o 
  -2  13  12       96.04      106.96      8.30 o 
  -1  13  12       36.45       29.08      5.31 o 
   0  13  12      125.12      139.26     10.21 o 
   1  13  12       14.39       16.85      3.24 o 
   2  13  12        2.79        4.17      3.51 o 
   3  13  12       75.26       61.38      6.45 o 
   4  13  12       42.32       44.29     11.57 o 
   5  13  12        0.03       -0.66      3.67 o 
  -5  14  12        5.53        8.15      4.90 o 
  -4  14  12       73.28       67.96     11.29 o 
  -3  14  12       13.40       19.62      4.23 o 
  -2  14  12       23.97       22.84      4.72 o 
  -1  14  12      281.42      302.47     11.53 o 
   0  14  12        3.44        2.27      5.50 o 
   1  14  12        7.51        1.31      4.08 o 
   2  14  12       66.17       68.74      5.81 o 
   3  14  12      196.65      176.54     16.78 o 
   4  14  12      106.78      105.04     13.21 o 
   5  14  12       10.46        4.53     12.78 o 
  -5  15  12       70.07       58.54      9.16 o 
  -4  15  12        0.07       10.20      4.31 o 
  -3  15  12       17.19       14.09      5.21 o 
  -2  15  12      193.37      208.80     18.59 o 
  -1  15  12      225.67      226.21     15.65 o 
   0  15  12       39.76       34.05      5.54 o 
   1  15  12       23.35       25.26      5.04 o 
   2  15  12       15.30       10.52      3.99 o 
   3  15  12        1.43        8.57      3.18 o 
   4  15  12       17.16        8.34      4.69 o 
   5  15  12       18.23       27.03      8.05 o 
  -5  16  12       24.91       19.00      4.60 o 
  -4  16  12        7.89       14.70      4.71 o 
  -3  16  12      187.60      204.66     15.52 o 
  -2  16  12        2.53        5.52      6.31 o 
  -1  16  12       56.74       63.34      6.65 o 
   0  16  12      287.54      268.46     16.29 o 
   1  16  12       86.79       91.62      7.74 o 
   2  16  12       25.44       28.96      4.81 o 
   3  16  12        0.51       -0.50      2.54 o 
   4  16  12        3.97       -1.11      8.53 o 
  -4  17  12      172.48      177.81     19.01 o 
  -3  17  12       22.74       28.34      5.04 o 
  -2  17  12        0.32       11.82      4.48 o 
  -1  17  12       18.60       20.50      4.44 o 
   0  17  12       39.29       40.57      5.83 o 
   1  17  12      307.98      332.86     18.27 o 
   2  17  12        8.85        7.31      2.73 o 
   3  17  12       48.44       43.39      7.73 o 
   4  17  12        6.59       24.20     10.67 o 
  -4  18  12       13.93        7.65      3.32 o 
  -3  18  12        0.19       -2.77      3.92 o 
  -2  18  12        8.57       10.30      3.19 o 
  -1  18  12        0.75        0.62      5.34 o 
   0  18  12      103.54      126.18      9.16 o 
   1  18  12       83.92       75.19      9.34 o 
   2  18  12       34.07       28.95      5.33 o 
   3  18  12        7.18        6.28      5.17 o 
   4  18  12        5.43       20.19     12.34 o 
  -4  19  12       10.29       13.79      4.13 o 
  -3  19  12        2.91        1.74      5.34 o 
  -2  19  12       11.97       15.29      4.21 o 
  -1  19  12        0.27        4.66      5.71 o 
   0  19  12      306.75      342.54     20.71 o 
   1  19  12       29.98       31.73      6.58 o 
   2  19  12       36.45       47.43      7.52 o 
   3  19  12        5.61        7.37      3.38 o 
  -3  20  12      172.01      166.35     64.43 o 
  -2  20  12       30.23       27.92      5.45 o 
  -1  20  12       49.54       62.03     12.01 o 
   0  20  12      131.50      148.03     10.26 o 
   1  20  12        1.17        3.20      4.54 o 
   2  20  12       81.75       80.36     11.28 o 
   3  20  12       44.48       51.19      6.98 o 
  -3  21  12        0.02       12.64      4.92 o 
  -2  21  12       94.55       86.61     10.59 o 
  -1  21  12        9.68       13.45      7.02 o 
   0  21  12        6.04        5.09      3.98 o 
   1  21  12      105.41      132.63     13.91 o 
   2  21  12        0.18        4.11      3.65 o 
  -2  22  12       10.61       10.51      4.64 o 
  -1  22  12        7.24       14.38      4.11 o 
   0  22  12       14.74       18.13      4.69 o 
   1  22  12       53.92       56.30      8.37 o 
  -1  23  12      100.42       84.29      9.75 o 
   0  23  12        6.16        3.73      5.55 o 
  -6   1  13       12.26       15.11      3.28 o 
  -5   1  13        5.97       11.23      2.83 o 
  -4   1  13       58.34       59.59      4.75 o 
  -3   1  13      110.91      105.69      5.67 o 
  -2   1  13      583.51      554.53     11.46 o 
  -1   1  13      278.69      306.14      8.44 o 
   0   1  13      224.22      205.30      6.75 o 
   1   1  13      307.75      313.10      7.09 o 
   2   1  13       11.83        7.35      2.44 o 
   3   1  13       28.43       31.45      2.96 o 
   4   1  13      121.43      114.21     11.80 o 
   5   1  13       24.01       25.91      4.52 o 
   6   1  13       36.42       39.77      7.86 o 
  -6   2  13       27.04       22.56      4.68 o 
  -5   2  13      128.47      114.54      8.02 o 
  -4   2  13      474.85      464.20     11.91 o 
  -3   2  13       24.59       13.88      2.59 o 
  -2   2  13        0.68        3.15      2.32 o 
  -1   2  13      204.77      205.84      6.78 o 
   0   2  13      418.25      387.88      7.11 o 
   1   2  13      976.38     1071.03     16.26 o 
   2   2  13       49.03       45.24      7.22 o 
   3   2  13       49.43       31.68      3.25 o 
   4   2  13       69.06       74.34      7.63 o 
   5   2  13        5.68        9.36      3.05 o 
   6   2  13       40.19       39.06      6.70 o 
  -6   3  13        6.20        6.93      2.92 o 
  -5   3  13       55.05       55.77      5.28 o 
  -4   3  13      103.27       92.72      6.56 o 
  -3   3  13      201.17      202.30      9.61 o 
  -2   3  13     1150.42     1059.05     21.86 o 
  -1   3  13        7.87       12.62      2.70 o 
   0   3  13       72.27       86.32      4.98 o 
   1   3  13      133.31      112.98      5.21 o 
   2   3  13      275.54      281.47     10.65 o 
   3   3  13       25.41       25.79      2.33 o 
   4   3  13       98.08       79.86      7.36 o 
   5   3  13       20.32       17.64      3.83 o 
   6   3  13        1.71       12.77      3.84 o 
  -6   4  13        0.33        7.24      2.52 o 
  -5   4  13        1.87        0.69      3.17 o 
  -4   4  13      194.46      177.10     11.53 o 
  -3   4  13        1.03        2.74      3.09 o 
  -2   4  13     1373.62     1286.98     42.96 o 
  -1   4  13      589.27      593.49     13.46 o 
   0   4  13       79.96       82.12      5.35 o 
   1   4  13      122.29      126.24      5.05 o 
   2   4  13      111.77      132.66      5.96 o 
   3   4  13      150.08      151.61      8.80 o 
   4   4  13       74.77       80.60      7.78 o 
   5   4  13        1.25        2.68      3.01 o 
   6   4  13       44.23       45.78      7.78 o 
  -6   5  13        0.50        4.39      3.95 o 
  -5   5  13       64.98       59.11      6.22 o 
  -4   5  13      127.90      120.59      8.24 o 
  -3   5  13      190.40      171.25      8.92 o 
  -2   5  13        0.84        8.20      2.34 o 
  -1   5  13      442.21      486.68     11.98 o 
   0   5  13     1247.17     1283.72     21.42 o 
   1   5  13      148.98      133.87     13.97 o 
   2   5  13       48.30       54.28      4.82 o 
   3   5  13        4.74        4.79      2.29 o 
   4   5  13        0.20        3.58      3.59 o 
   5   5  13       17.62       16.47      3.97 o 
   6   5  13        4.74       10.92      3.71 o 
  -6   6  13        6.71       10.11      2.92 o 
  -5   6  13       30.18       33.06      4.63 o 
  -4   6  13       13.37        8.65      2.54 o 
  -3   6  13        1.03        3.47      1.82 o 
  -2   6  13      201.11      195.22      9.05 o 
  -1   6  13      509.67      509.79     10.61 o 
   0   6  13      280.55      266.59     10.73 o 
   1   6  13        1.34        3.65      3.16 o 
   2   6  13       51.90       34.81      3.17 o 
   3   6  13       50.91       54.81      4.69 o 
   4   6  13      254.99      250.41     12.61 o 
   5   6  13        0.39        3.54      3.51 o 
   6   6  13       23.87       23.76      4.98 o 
  -6   7  13       24.26       16.87      3.46 o 
  -5   7  13       86.03       69.86      8.17 o 
  -4   7  13        3.94        5.96      3.00 o 
  -3   7  13      269.89      277.66     10.31 o 
  -2   7  13      307.53      295.36     10.76 o 
  -1   7  13      191.89      175.84      7.93 o 
   0   7  13      146.34      173.12      8.36 o 
   1   7  13      391.47      402.71     17.69 o 
   2   7  13       24.20       22.78      3.25 o 
   3   7  13       18.85       12.89      2.74 o 
   4   7  13      113.98      109.52      8.54 o 
   5   7  13       20.28       14.14      4.82 o 
   6   7  13       12.12        3.32      5.68 o 
  -6   8  13       41.13       34.69      6.43 o 
  -5   8  13        8.16        8.89      4.20 o 
  -4   8  13       18.04       16.66      4.09 o 
  -3   8  13      178.58      173.14      9.53 o 
  -2   8  13       94.08      113.66      6.62 o 
  -1   8  13        8.37       11.05      2.81 o 
   0   8  13       10.60        6.91      4.61 o 
   1   8  13        2.96        2.12      2.19 o 
   2   8  13       44.72       41.88      3.76 o 
   3   8  13        0.01        3.14      1.90 o 
   4   8  13       17.55       16.48      4.21 o 
   5   8  13        0.05        4.45      3.94 o 
  -6   9  13       33.71       41.11      7.14 o 
  -5   9  13       41.84       37.46      5.87 o 
  -4   9  13       67.53       60.17      5.87 o 
  -3   9  13       59.44       50.29      7.11 o 
  -2   9  13      110.78      115.67      8.63 o 
  -1   9  13        3.38        0.32      2.41 o 
   0   9  13      203.18      219.64      8.99 o 
   1   9  13       15.92       16.35      2.92 o 
   2   9  13      345.27      323.83     12.07 o 
   3   9  13      164.55      182.85     12.09 o 
   4   9  13       75.81       96.83     12.38 o 
   5   9  13       53.51       22.52     10.75 o 
  -6  10  13       16.39       14.48      3.85 o 
  -5  10  13       43.36       58.90      8.35 o 
  -4  10  13      180.16      170.02     11.67 o 
  -3  10  13       48.94       54.83      7.02 o 
  -2  10  13       35.84       35.22      5.05 o 
  -1  10  13      489.14      513.88     15.38 o 
   0  10  13       43.52       50.36      7.01 o 
   1  10  13      248.21      237.44      9.76 o 
   2  10  13        0.87        1.96      2.66 o 
   3  10  13        0.39        1.99      4.26 o 
   4  10  13        2.95        2.45     16.64 o 
   5  10  13       19.46       17.68      6.09 o 
  -5  11  13        9.99       12.03      3.90 o 
  -4  11  13       19.54       17.18      3.58 o 
  -3  11  13      966.08     1010.98     55.52 o 
  -2  11  13        2.92        1.76      4.15 o 
  -1  11  13      160.31      182.10     12.55 o 
   0  11  13      378.05      405.82     13.83 o 
   1  11  13      229.61      253.90     13.81 o 
   2  11  13        0.24        1.67      3.84 o 
   3  11  13       91.44       78.03      8.39 o 
   4  11  13       42.61       39.18     16.26 o 
   5  11  13        2.63        7.29      4.72 o 
  -5  12  13      186.79      179.17     17.99 o 
  -4  12  13      426.56      431.88     52.88 o 
  -3  12  13        7.43       14.58      4.58 o 
  -2  12  13       42.40       29.48      4.82 o 
  -1  12  13       42.15       48.87      5.57 o 
   0  12  13       27.80       17.44      3.78 o 
   1  12  13      473.84      487.51     18.18 o 
   2  12  13       76.23       76.41      6.60 o 
   3  12  13        8.74        2.60      2.53 o 
   4  12  13        3.55       10.99      5.24 o 
   5  12  13       54.58       65.56     13.96 o 
  -5  13  13        0.46        3.49      3.42 o 
  -4  13  13       25.29       21.06      3.83 o 
  -3  13  13      152.93      142.20     10.77 o 
  -2  13  13        3.63        2.75      4.90 o 
  -1  13  13       36.94       44.22      6.59 o 
   0  13  13       40.21       42.56      7.81 o 
   1  13  13      165.47      152.16     11.33 o 
   2  13  13       64.81       44.77      6.43 o 
   3  13  13       27.71       23.43      4.54 o 
   4  13  13       10.16       17.20      5.68 o 
   5  13  13        0.03        4.94      4.96 o 
  -5  14  13       19.07       15.49      3.92 o 
  -4  14  13      148.39      140.08     13.69 o 
  -3  14  13        0.10       12.86      3.99 o 
  -2  14  13        3.28       11.69      6.87 o 
  -1  14  13        5.41        8.45      3.21 o 
   0  14  13       36.73       36.12      5.14 o 
   1  14  13       11.03       10.60      3.84 o 
   2  14  13       40.68       32.01      6.92 o 
   3  14  13       10.48       10.73      2.98 o 
   4  14  13       20.31       19.74      7.05 o 
  -5  15  13        4.79        9.12      3.42 o 
  -4  15  13       35.06       34.94      6.18 o 
  -3  15  13       59.88       42.28      5.84 o 
  -2  15  13      126.22      135.95     11.97 o 
  -1  15  13       38.41       48.33      6.56 o 
   0  15  13       61.98       73.22      5.96 o 
   1  15  13      106.98      103.41      7.13 o 
   2  15  13        1.65        6.02      3.26 o 
   3  15  13       65.07       58.81      8.43 o 
   4  15  13      309.01      380.78     59.76 o 
  -4  16  13       61.11       63.98      7.70 o 
  -3  16  13        1.81        2.30      4.37 o 
  -2  16  13        7.25       12.26      3.39 o 
  -1  16  13      219.75      226.93     15.74 o 
   0  16  13       28.29       29.97      5.72 o 
   1  16  13        6.82        5.79      4.50 o 
   2  16  13        0.05       11.83      3.67 o 
   3  16  13        1.91        4.62      5.32 o 
   4  16  13       14.09       28.52     13.44 o 
  -4  17  13        1.15        8.78      3.22 o 
  -3  17  13      110.51      122.01     13.39 o 
  -2  17  13       13.90       28.22      4.58 o 
  -1  17  13       32.97       30.94      5.85 o 
   0  17  13      579.15      588.18     36.17 o 
   1  17  13      167.75      158.77     13.73 o 
   2  17  13        6.98        5.72      3.83 o 
   3  17  13       10.44       10.14      3.40 o 
   4  17  13       27.78       11.33     10.62 o 
  -4  18  13       56.01       39.37      6.06 o 
  -3  18  13       53.92       57.83      8.77 o 
  -2  18  13      201.55      196.25     14.28 o 
  -1  18  13      214.19      242.08     17.75 o 
   0  18  13      149.84      178.73     13.10 o 
   1  18  13       30.34       27.87      4.64 o 
   2  18  13        1.46        5.14      3.84 o 
   3  18  13       27.30       18.70      6.27 o 
  -3  19  13       10.27       28.60     12.78 o 
  -2  19  13        0.42        3.25      4.10 o 
  -1  19  13        6.97        8.09      3.85 o 
   0  19  13      192.26      205.46     13.26 o 
   1  19  13        1.19        4.63      3.15 o 
   2  19  13       47.10       39.62      8.57 o 
   3  19  13        0.52        9.56      4.05 o 
  -3  20  13       16.94       23.23      5.21 o 
  -2  20  13        1.89        7.68      3.58 o 
  -1  20  13       41.41       35.23      7.57 o 
   0  20  13       50.84       63.58      9.93 o 
   1  20  13        0.08        7.99      3.08 o 
   2  20  13       67.43       69.10      7.85 o 
  -2  21  13       44.32       29.71      6.05 o 
  -1  21  13        9.34        6.04      4.09 o 
   0  21  13      126.20      116.47     14.12 o 
   1  21  13       95.66       87.76     11.41 o 
   2  21  13       66.07       77.42      7.90 o 
  -1  22  13        2.02        7.55      5.80 o 
   0  22  13        2.66        1.27      6.46 o 
   1  22  13        0.40        0.70      4.05 o 
  -6   0  14        1.93        5.70      3.62 o 
  -5   0  14        6.60       11.34      3.62 o 
  -4   0  14       18.20       18.29      5.00 o 
  -3   0  14       31.75       27.21      6.03 o 
  -2   0  14     1827.83     1978.75     85.02 o 
  -1   0  14        4.56       10.96      4.30 o 
   0   0  14       94.30       75.37     15.12 o 
   1   0  14     3451.24     3610.98    111.75 o 
   2   0  14      377.00      418.75     11.72 o 
   3   0  14      111.95       84.72      9.78 o 
   4   0  14       21.00       16.97      4.74 o 
   5   0  14        1.35        6.14      4.56 o 
   6   0  14      162.96      158.57     26.24 o 
  -6   1  14        1.50        7.05      2.60 o 
  -5   1  14       44.36       36.59      4.99 o 
  -4   1  14       13.42       12.10      3.03 o 
  -3   1  14      308.97      268.39     11.29 o 
  -2   1  14       12.89       12.13      2.25 o 
  -1   1  14      876.30      848.02     15.69 o 
   0   1  14      712.92      732.51     13.70 o 
   1   1  14       73.72       43.35      6.23 o 
   2   1  14      627.33      615.44     12.81 o 
   3   1  14       86.31       84.79      5.95 o 
   4   1  14        0.00        5.16      4.96 o 
   5   1  14        0.51        7.89      3.65 o 
   6   1  14      128.80      111.40     12.07 o 
  -6   2  14       21.84       17.56      3.85 o 
  -5   2  14        4.54        9.55      3.69 o 
  -4   2  14      137.96      136.35     10.80 o 
  -3   2  14      100.45       79.17      6.11 o 
  -2   2  14        8.70        8.65      3.18 o 
  -1   2  14      398.31      407.83      8.45 o 
   0   2  14       62.00       67.07      9.69 o 
   1   2  14       73.62       55.96      7.92 o 
   2   2  14        2.85        4.90      1.50 o 
   3   2  14       63.53       64.83      4.99 o 
   4   2  14       84.49       75.74     10.52 o 
   5   2  14        8.89        4.78      3.84 o 
   6   2  14       10.74       14.27      4.63 o 
  -6   3  14        2.61        5.51      2.35 o 
  -5   3  14       13.00        9.65      2.71 o 
  -4   3  14        8.26        4.40      3.85 o 
  -3   3  14        0.00        5.76      1.87 o 
  -2   3  14        0.32        3.33      1.22 o 
  -1   3  14       40.51       39.41      6.41 o 
   0   3  14      903.01      915.35     18.91 o 
   1   3  14      101.13       97.16     13.57 o 
   2   3  14        2.49       -2.07      2.07 o 
   3   3  14       28.06       25.51      3.13 o 
   4   3  14        1.68       10.70      2.83 o 
   5   3  14        0.67       10.88      3.34 o 
   6   3  14        0.27       -1.40      3.22 o 
  -6   4  14       15.53        6.33      2.87 o 
  -5   4  14       32.12       23.78      4.19 o 
  -4   4  14      154.82      145.73      9.91 o 
  -3   4  14        1.91        3.50      2.34 o 
  -2   4  14      254.88      290.62      9.53 o 
  -1   4  14        4.72       10.03      3.05 o 
   0   4  14      376.12      423.05     12.22 o 
   1   4  14      197.85      207.95      9.91 o 
   2   4  14     1117.28     1227.98     24.99 o 
   3   4  14        8.32       10.80      2.77 o 
   4   4  14       87.66       77.74      7.60 o 
   5   4  14       73.91       41.94      7.33 o 
  -6   5  14       34.73       21.68      5.36 o 
  -5   5  14       26.58       17.98      3.12 o 
  -4   5  14       13.02       16.03      4.04 o 
  -3   5  14       69.46       67.15      5.04 o 
  -2   5  14       49.76       82.25      6.15 o 
  -1   5  14     1202.26     1263.66     24.70 o 
   0   5  14      281.22      282.59     11.11 o 
   1   5  14      363.46      337.56      8.28 o 
   2   5  14      283.73      260.22      9.96 o 
   3   5  14      192.20      197.47      9.92 o 
   4   5  14        3.79        1.99      2.61 o 
   5   5  14       32.75       30.26      7.91 o 
  -6   6  14        0.64       10.56      4.26 o 
  -5   6  14        0.52       11.47      4.45 o 
  -4   6  14       73.83       69.93      6.42 o 
  -3   6  14       26.15       40.71      6.24 o 
  -2   6  14     1822.11     2053.66    618.83 o 
  -1   6  14      225.37      220.62      9.55 o 
   0   6  14       52.65       48.82      6.22 o 
   1   6  14      618.22      612.96     14.84 o 
   2   6  14        0.81        7.83      2.00 o 
   3   6  14        4.18        2.96      3.27 o 
   4   6  14        0.61       14.56      4.09 o 
   5   6  14        2.97        0.01      3.30 o 
  -6   7  14       30.09       26.13      5.25 o 
  -5   7  14       76.27       68.88      9.58 o 
  -4   7  14       45.41       44.79      4.99 o 
  -3   7  14      257.98      275.76     14.14 o 
  -2   7  14        6.70        6.69      2.19 o 
  -1   7  14        0.60        0.00      1.35 o 
   0   7  14      243.11      274.88     12.64 o 
   1   7  14       75.02       75.98      7.51 o 
   2   7  14      227.15      208.19      9.03 o 
   3   7  14      197.11      175.30     11.22 o 
   4   7  14       63.03       57.81      8.54 o 
   5   7  14        1.44        4.91     11.61 o 
  -6   8  14        1.27        0.27      2.84 o 
  -5   8  14        6.21        6.24      3.91 o 
  -4   8  14       40.05       35.87      5.87 o 
  -3   8  14        0.70        2.89      2.92 o 
  -2   8  14       65.21       63.66      7.02 o 
  -1   8  14       12.01        4.97      6.69 o 
   0   8  14       38.57       33.12      4.07 o 
   1   8  14       91.78      131.70     10.15 o 
   2   8  14        5.44        6.01      4.45 o 
   3   8  14        0.06        4.18      2.50 o 
   4   8  14       70.61       59.92     11.46 o 
   5   8  14        5.23       -0.34      3.38 o 
  -6   9  14        3.30        5.67      4.29 o 
  -5   9  14       19.94       18.57      5.71 o 
  -4   9  14        0.95        7.38      3.14 o 
  -3   9  14      216.27      211.06     16.64 o 
  -2   9  14      227.62      241.52     17.98 o 
  -1   9  14       32.77       36.24      4.60 o 
   0   9  14      570.62      595.66     17.17 o 
   1   9  14       29.48       24.03      4.04 o 
   2   9  14       24.25       26.97      4.50 o 
   3   9  14       61.89       53.44      5.50 o 
   4   9  14       32.21       36.35     12.21 o 
   5   9  14       10.26       14.11      5.86 o 
  -5  10  14       19.73       19.38      5.38 o 
  -4  10  14       22.37       32.74      5.16 o 
  -3  10  14      446.66      453.26     26.76 o 
  -2  10  14      178.03      184.86     21.92 o 
  -1  10  14      660.41      695.62     22.90 o 
   0  10  14        2.30        3.30      3.66 o 
   1  10  14       32.82       28.72      5.07 o 
   2  10  14       50.00       45.81      7.24 o 
   3  10  14        0.66        2.55      2.40 o 
   4  10  14       16.71       15.48      5.90 o 
   5  10  14        0.91        5.86      5.91 o 
  -5  11  14       27.89       30.27      5.77 o 
  -4  11  14      135.86      143.28     10.38 o 
  -3  11  14        0.34        5.71      3.65 o 
  -2  11  14       54.40       71.09     12.70 o 
  -1  11  14      123.97      130.38     11.14 o 
   0  11  14       57.26       73.02      6.04 o 
   1  11  14      213.44      236.73     14.47 o 
   2  11  14        6.32        6.43      5.94 o 
   3  11  14      118.15      104.35     10.52 o 
   4  11  14       54.59       45.72     10.27 o 
   5  11  14       53.19       42.52      8.92 o 
  -5  12  14       25.43       22.44      4.80 o 
  -4  12  14       19.54       16.34      4.29 o 
  -3  12  14        1.02        2.56      3.81 o 
  -2  12  14      407.19      432.26    186.62 o 
  -1  12  14        1.80        7.94      5.58 o 
   0  12  14        0.86        3.51      2.71 o 
   1  12  14      115.13      121.37     10.14 o 
   2  12  14       31.65       29.68      4.79 o 
   3  12  14       18.12       22.02      5.06 o 
   4  12  14        3.82        3.52      3.13 o 
   5  12  14        1.31        8.37      9.01 o 
  -5  13  14       10.48       10.15      3.69 o 
  -4  13  14       32.86       35.16      6.13 o 
  -3  13  14      483.86      474.26     23.20 o 
  -2  13  14       45.35       61.17      8.43 o 
  -1  13  14       17.66       18.76      4.72 o 
   0  13  14      116.20      124.36     10.24 o 
   1  13  14       13.02       14.92      6.35 o 
   2  13  14        0.02        0.66      2.86 o 
   3  13  14       34.66       35.34      5.94 o 
   4  13  14        0.13       -0.09      4.41 o 
  -5  14  14       22.87       19.47      4.96 o 
  -4  14  14        8.11       10.77      4.51 o 
  -3  14  14      196.52      193.05     15.46 o 
  -2  14  14        4.14        2.71      3.03 o 
  -1  14  14      142.20      158.19     11.19 o 
   0  14  14       21.77       28.91      7.78 o 
   1  14  14        3.38       11.64      5.40 o 
   2  14  14       64.42       73.08      8.61 o 
   3  14  14       13.93       15.02      6.69 o 
   4  14  14        9.78       18.36      8.04 o 
  -4  15  14       17.37       13.65      3.90 o 
  -3  15  14       85.25       99.04      7.97 o 
  -2  15  14       58.89       50.13      7.34 o 
  -1  15  14       31.70       37.17      6.68 o 
   0  15  14      371.83      426.41     21.54 o 
   1  15  14       61.16       56.92      7.12 o 
   2  15  14        8.46        7.35      5.32 o 
   3  15  14       37.71       33.89      6.82 o 
   4  15  14       34.88       40.03     14.88 o 
  -4  16  14       24.54       35.72      7.13 o 
  -3  16  14      242.64      256.96     22.49 o 
  -2  16  14        0.06        6.53      3.48 o 
  -1  16  14        1.47        7.35      3.13 o 
   0  16  14       52.71       50.45      6.34 o 
   1  16  14       34.88       32.29      4.74 o 
   2  16  14        2.96        2.47      2.73 o 
   3  16  14        9.66        9.30      4.66 o 
  -4  17  14      113.14      103.86     10.65 o 
  -3  17  14       32.74       35.92      6.68 o 
  -2  17  14        4.86       14.82      5.86 o 
  -1  17  14        0.02        7.41      3.87 o 
   0  17  14        0.15        4.18      3.41 o 
   1  17  14       39.38       46.42      6.82 o 
   2  17  14        0.01        5.94      3.23 o 
   3  17  14       21.69       10.71      4.14 o 
  -3  18  14        1.83        2.24     10.58 o 
  -2  18  14       39.24       35.00      7.66 o 
  -1  18  14        4.48       12.07      3.57 o 
   0  18  14       43.85       46.93      7.18 o 
   1  18  14        0.00        1.55      3.15 o 
   2  18  14        0.37        4.27      2.77 o 
   3  18  14       30.82       30.92      7.31 o 
  -3  19  14       55.40       62.94      7.95 o 
  -2  19  14       24.96       18.90      4.16 o 
  -1  19  14       20.49       18.01      4.47 o 
   0  19  14      309.49      303.81     27.56 o 
   1  19  14       64.73       71.45      8.84 o 
   2  19  14       24.97       22.70      5.04 o 
  -2  20  14        3.22       13.90      5.09 o 
  -1  20  14        4.06        5.76      4.36 o 
   0  20  14      107.88      104.79     13.03 o 
   1  20  14      146.84      135.73     15.15 o 
   2  20  14        3.57       11.39      4.62 o 
  -1  21  14        0.55        7.28      3.40 o 
   0  21  14       60.96       58.83      9.62 o 
   1  21  14        4.66        3.28      4.67 o 
  -6   1  15        8.43        7.52      3.79 o 
  -5   1  15        0.79        8.40      2.89 o 
  -4   1  15        0.32        3.97      1.91 o 
  -3   1  15       48.99       32.73      4.10 o 
  -2   1  15      199.20      189.62     10.61 o 
  -1   1  15      216.56      217.31      7.55 o 
   0   1  15        1.21       -1.28      1.60 o 
   1   1  15      986.44     1018.10     20.24 o 
   2   1  15      448.53      437.63     12.74 o 
   3   1  15       49.69       40.95      6.13 o 
   4   1  15        2.39        2.14      2.77 o 
   5   1  15        0.33        3.29      3.49 o 
  -6   2  15       20.50       33.05      5.49 o 
  -5   2  15        9.52        7.41      2.83 o 
  -4   2  15        0.08        1.30      3.44 o 
  -3   2  15      216.05      164.83     13.91 o 
  -2   2  15      258.35      232.23     11.42 o 
  -1   2  15      692.03      693.11     14.28 o 
   0   2  15       23.37       22.13      3.37 o 
   1   2  15      219.46      191.52      8.49 o 
   2   2  15       43.78       44.51      3.80 o 
   3   2  15      127.99      103.37     10.98 o 
   4   2  15        0.24        5.65      2.51 o 
   5   2  15        0.14        1.43      2.68 o 
  -6   3  15        0.13        7.74      3.07 o 
  -5   3  15        4.90       19.09      3.79 o 
  -4   3  15        0.36        0.65      2.29 o 
  -3   3  15      742.60      751.72     29.00 o 
  -2   3  15       55.96       44.17      4.74 o 
  -1   3  15       70.96       78.47      5.84 o 
   0   3  15      244.99      252.42      9.47 o 
   1   3  15      636.57      682.26     15.28 o 
   2   3  15     1639.99     1676.77     71.86 o 
   3   3  15       38.51       28.13      4.86 o 
   4   3  15       24.17       13.84      3.47 o 
   5   3  15        0.40        5.20      2.48 o 
  -6   4  15       28.70       35.74      4.99 o 
  -5   4  15        5.77        5.69      3.03 o 
  -4   4  15       15.87       10.33      3.00 o 
  -3   4  15        6.23       12.74      3.29 o 
  -2   4  15      738.25      652.12    189.52 o 
  -1   4  15      546.83      503.45     12.48 o 
   0   4  15       42.91       44.94      4.34 o 
   1   4  15      307.45      275.85      9.29 o 
   2   4  15       16.95       23.78      3.60 o 
   3   4  15      177.14      160.21     28.96 o 
   4   4  15        7.52       13.34      4.20 o 
   5   4  15        4.22        7.15      3.96 o 
  -6   5  15        0.49        2.86      3.25 o 
  -5   5  15        3.37        8.67      3.74 o 
  -4   5  15        0.00        4.92      3.25 o 
  -3   5  15       33.07       35.83      5.69 o 
  -2   5  15       47.68       71.00      5.57 o 
  -1   5  15      391.23      339.68      8.78 o 
   0   5  15       43.82       42.54      4.06 o 
   1   5  15      162.87      172.39      7.87 o 
   2   5  15      139.04      154.45      7.42 o 
   3   5  15      126.29      108.14     13.19 o 
   4   5  15      160.43      127.87     14.84 o 
   5   5  15        0.00        0.91      3.82 o 
  -6   6  15        8.42       12.46      3.65 o 
  -5   6  15       30.55       25.35      7.51 o 
  -4   6  15        2.50        8.25      2.96 o 
  -3   6  15      457.41      438.38     25.22 o 
  -2   6  15       68.04       65.63      5.36 o 
  -1   6  15       28.26       28.74      2.76 o 
   0   6  15        3.32        1.46      1.59 o 
   1   6  15        3.45        5.33      3.78 o 
   2   6  15       13.95        8.91      3.45 o 
   3   6  15      576.95      631.20     42.04 o 
   4   6  15        0.24        4.66      4.25 o 
   5   6  15       12.35        4.56      7.05 o 
  -5   7  15        3.64        5.20      2.64 o 
  -4   7  15        5.84       -0.03      6.33 o 
  -3   7  15       11.45        9.14      2.67 o 
  -2   7  15       94.46       81.01      8.58 o 
  -1   7  15      106.06      108.82      9.53 o 
   0   7  15       24.64       31.66      4.14 o 
   1   7  15      194.38      150.39      7.67 o 
   2   7  15      113.17      112.45      8.80 o 
   3   7  15      197.84      173.70     21.06 o 
   4   7  15        0.00       11.24      5.68 o 
   5   7  15       16.16       14.08      4.83 o 
  -5   8  15        0.30        4.48      3.16 o 
  -4   8  15       29.84       37.82      7.14 o 
  -3   8  15        7.36        2.23      4.26 o 
  -2   8  15      422.67      420.49     21.58 o 
  -1   8  15      636.17      647.87     21.30 o 
   0   8  15      880.32      922.45     28.58 o 
   1   8  15       39.87       41.78      5.05 o 
   2   8  15        2.68        6.16      2.57 o 
   3   8  15       39.99       33.18      8.11 o 
   4   8  15        9.65       10.53      4.98 o 
   5   8  15        4.80       -0.61      3.24 o 
  -5   9  15       48.37       66.70      8.24 o 
  -4   9  15        3.80        2.12      4.28 o 
  -3   9  15       86.68       90.76      8.57 o 
  -2   9  15       64.91       78.87      7.45 o 
  -1   9  15      331.15      338.88     16.64 o 
   0   9  15       69.64       65.14      5.80 o 
   1   9  15       24.00       28.96      4.57 o 
   2   9  15      223.88      226.77     14.25 o 
   3   9  15       39.96       41.79      6.81 o 
   4   9  15        0.08       12.43      4.95 o 
   5   9  15       37.01       37.22      9.50 o 
  -5  10  15       10.55       11.55      3.58 o 
  -4  10  15       40.05       45.76      7.08 o 
  -3  10  15       10.73       14.43      3.78 o 
  -2  10  15      121.38      120.71     13.26 o 
  -1  10  15      108.94      103.44      8.35 o 
   0  10  15      231.91      254.18     14.29 o 
   1  10  15      419.42      438.23     23.12 o 
   2  10  15      103.06       75.25     10.61 o 
   3  10  15      181.47      196.34     24.56 o 
   4  10  15       45.62       47.87     10.03 o 
   5  10  15        6.44       11.14      5.59 o 
  -5  11  15        0.71       -0.39      3.05 o 
  -4  11  15       15.91       10.18      4.30 o 
  -3  11  15       23.15       22.81      4.17 o 
  -2  11  15      409.87      435.25     21.22 o 
  -1  11  15      124.17      117.38     10.65 o 
   0  11  15       15.60       14.19      4.07 o 
   1  11  15        0.40        4.65      2.62 o 
   2  11  15      137.81      128.33     10.49 o 
   3  11  15       10.03        7.15      4.19 o 
   4  11  15       22.60       23.86      6.91 o 
  -5  12  15       24.92       20.87      4.85 o 
  -4  12  15      109.77      100.78      9.48 o 
  -3  12  15        2.77       11.05      4.03 o 
  -2  12  15       81.91       72.51      7.50 o 
  -1  12  15       65.66       65.42      9.94 o 
   0  12  15     1001.50     1027.80    109.18 o 
   1  12  15       15.57       17.93      4.22 o 
   2  12  15      151.82      166.32     10.92 o 
   3  12  15        0.62       12.92      6.17 o 
   4  12  15        9.65        6.94     10.58 o 
  -4  13  15       10.94       29.54      5.60 o 
  -3  13  15       42.43       39.01      6.38 o 
  -2  13  15        5.56       14.06      4.03 o 
  -1  13  15        3.85       12.20      6.77 o 
   0  13  15      152.83      156.79     10.86 o 
   1  13  15       15.88       17.13      4.14 o 
   2  13  15       14.19       11.82      5.37 o 
   3  13  15       39.43       44.02     10.38 o 
   4  13  15        4.20       -3.30      4.85 o 
  -4  14  15       25.65       22.66      7.70 o 
  -3  14  15        0.47        2.89      3.80 o 
  -2  14  15       81.12       91.88      8.76 o 
  -1  14  15        0.14       11.33      4.20 o 
   0  14  15      107.47      114.42      8.65 o 
   1  14  15       50.55       42.24      7.69 o 
   2  14  15       44.95       41.39      6.05 o 
   3  14  15       28.61       34.39      9.30 o 
   4  14  15        0.00        5.00      9.61 o 
  -4  15  15        0.15        8.71      3.56 o 
  -3  15  15        8.12        7.13      5.43 o 
  -2  15  15      272.88      284.77     22.75 o 
  -1  15  15       32.22       29.68      7.05 o 
   0  15  15        3.79       12.73      5.95 o 
   1  15  15        0.11        5.31      5.52 o 
   2  15  15       34.90       31.54      6.49 o 
   3  15  15      128.91      113.41     18.12 o 
  -4  16  15       64.52       58.08      6.53 o 
  -3  16  15       92.03       94.15     13.98 o 
  -2  16  15       37.53       39.25      7.56 o 
  -1  16  15       41.96       41.50      6.42 o 
   0  16  15      113.22      117.78      8.39 o 
   1  16  15        3.01        3.08      3.18 o 
   2  16  15        0.93       12.69      3.87 o 
   3  16  15      177.69      169.42     29.25 o 
  -3  17  15        2.59       -2.01      9.07 o 
  -2  17  15        1.01        8.93      4.21 o 
  -1  17  15       16.19       19.30      5.01 o 
   0  17  15        7.11        8.90      3.79 o 
   1  17  15       72.05       77.92      8.53 o 
   2  17  15        0.00        5.11      3.31 o 
   3  17  15        0.01        0.38     15.62 o 
  -3  18  15       82.00       73.36      8.36 o 
  -2  18  15        6.30       12.93      5.35 o 
  -1  18  15      105.35      106.66     10.62 o 
   0  18  15       23.12       21.90      4.34 o 
   1  18  15       32.95       38.95      9.27 o 
   2  18  15        0.50        3.60      3.75 o 
  -2  19  15        1.11        6.08      4.75 o 
  -1  19  15       82.33       86.62     10.62 o 
   0  19  15       10.55        9.21      3.10 o 
   1  19  15       33.97       28.03      6.03 o 
   2  19  15       16.35       12.62      3.68 o 
  -1  20  15       24.64       21.52      4.60 o 
   0  20  15        1.97        3.07      6.13 o 
   1  20  15        8.03       12.13      3.33 o 
  -5   0  16      124.91      129.45     17.12 o 
  -4   0  16       31.52       46.25      9.43 o 
  -3   0  16       39.23       23.78      5.86 o 
  -2   0  16       83.37       70.16     22.13 o 
  -1   0  16      910.23      889.63     31.54 o 
   0   0  16      259.41      291.35     19.57 o 
   1   0  16      211.07      205.97     14.04 o 
   2   0  16       48.49       59.38      8.29 o 
   3   0  16      146.68      134.67     13.81 o 
   4   0  16       21.53       32.44      8.03 o 
   5   0  16       90.40       92.45     15.97 o 
  -5   1  16        7.51        6.48      3.81 o 
  -4   1  16        0.01        3.05      5.34 o 
  -3   1  16       34.76       28.14      4.50 o 
  -2   1  16      275.28      254.64     22.41 o 
  -1   1  16        9.35       13.59      3.27 o 
   0   1  16       89.49       80.66      7.02 o 
   1   1  16       82.26       61.26      5.44 o 
   2   1  16      380.42      378.81     14.61 o 
   3   1  16      110.61       88.93      9.73 o 
   4   1  16        5.33        8.37      4.19 o 
   5   1  16      141.73      147.92     18.40 o 
  -5   2  16       10.38        7.82      3.50 o 
  -4   2  16       77.46       92.69      8.09 o 
  -3   2  16       85.36       78.67      6.82 o 
  -2   2  16       22.89       28.80      4.63 o 
  -1   2  16      282.80      276.78     11.28 o 
   0   2  16        5.34        5.94      1.82 o 
   1   2  16       21.81       22.11      3.28 o 
   2   2  16        4.71       11.66      3.08 o 
   3   2  16       34.94       36.04      5.86 o 
   4   2  16      107.78       87.84      9.84 o 
   5   2  16        0.04        5.11      3.14 o 
  -5   3  16       13.92       16.57      4.75 o 
  -4   3  16        7.19       11.21      3.22 o 
  -3   3  16       97.48       85.07      6.12 o 
  -2   3  16        0.75        9.69      6.38 o 
  -1   3  16      131.45      132.12      7.09 o 
   0   3  16      103.13      103.51      7.48 o 
   1   3  16        5.83        5.57      1.80 o 
   2   3  16      148.94      170.11     10.66 o 
   3   3  16        0.57        0.81      5.75 o 
   4   3  16       52.08       28.11     10.92 o 
   5   3  16        8.19       12.48      3.97 o 
  -5   4  16        2.91       10.26      2.83 o 
  -4   4  16       33.40       24.40      4.18 o 
  -3   4  16       30.67       29.41      4.29 o 
  -2   4  16      365.92      306.18     95.73 o 
  -1   4  16       20.60        6.46      2.44 o 
   0   4  16      272.62      271.78      8.77 o 
   1   4  16      102.80      106.63      6.42 o 
   2   4  16      109.45      113.49      8.62 o 
   3   4  16      179.30      162.00     15.97 o 
   4   4  16       68.23       51.99      9.40 o 
   5   4  16        1.14        3.65      2.73 o 
  -5   5  16       33.45       43.24      7.48 o 
  -4   5  16        6.49       11.56      3.68 o 
  -3   5  16       27.12       27.85      6.10 o 
  -2   5  16       56.55       65.18      5.98 o 
  -1   5  16        7.93       10.99      2.55 o 
   0   5  16       13.34       10.09      3.38 o 
   1   5  16       44.54       44.74      6.75 o 
   2   5  16      123.20       97.55      9.02 o 
   3   5  16       66.73       63.15     15.10 o 
   4   5  16        2.24       -4.11      4.11 o 
   5   5  16       34.45       27.70      7.50 o 
  -5   6  16        0.35        0.62      4.17 o 
  -4   6  16       24.20       20.92      4.83 o 
  -3   6  16       11.86       14.15      4.35 o 
  -2   6  16       46.02       42.41      6.64 o 
  -1   6  16      425.71      408.75     19.43 o 
   0   6  16        3.62        4.25      4.05 o 
   1   6  16      481.38      489.31     21.61 o 
   2   6  16        9.82        6.19      3.91 o 
   3   6  16      360.13      441.88     28.17 o 
   4   6  16      155.88      161.84     34.78 o 
   5   6  16        2.16       10.10      5.48 o 
  -5   7  16        0.85       12.03      3.42 o 
  -4   7  16       19.99       30.24      5.85 o 
  -3   7  16        0.72        3.53      2.74 o 
  -2   7  16        1.67        3.21      2.52 o 
  -1   7  16       29.15       20.84      4.08 o 
   0   7  16      296.45      290.46     14.82 o 
   1   7  16        4.99        5.06      3.05 o 
   2   7  16        5.45        5.23      2.60 o 
   3   7  16        0.00        1.25      3.97 o 
   4   7  16       55.72       49.29     11.63 o 
   5   7  16       10.00       13.40      5.58 o 
  -5   8  16       30.07       19.68      4.66 o 
  -4   8  16       35.77       48.31      8.95 o 
  -3   8  16       51.47       56.81      7.27 o 
  -2   8  16      202.79      213.74     20.22 o 
  -1   8  16       31.94       23.75      5.15 o 
   0   8  16       55.39       45.34      7.25 o 
   1   8  16      107.75      102.58     10.73 o 
   2   8  16        4.62        4.63      2.12 o 
   3   8  16        4.11        4.29      4.76 o 
   4   8  16      162.89      151.79     32.20 o 
  -5   9  16       17.92       17.91      4.32 o 
  -4   9  16        0.06       10.34      9.45 o 
  -3   9  16       17.10       17.10      4.43 o 
  -2   9  16        7.29       14.59      4.27 o 
  -1   9  16        0.00        1.93      3.31 o 
   0   9  16      269.39      287.63     18.53 o 
   1   9  16      225.26      228.15     14.95 o 
   2   9  16       62.83       44.58      6.50 o 
   3   9  16        4.34        7.71      6.17 o 
   4   9  16       23.74       29.43      8.47 o 
  -5  10  16        3.78        4.42      4.52 o 
  -4  10  16       22.95       16.10      4.19 o 
  -3  10  16        0.91        0.46      6.16 o 
  -2  10  16        2.27       13.45      4.50 o 
  -1  10  16       75.38       74.83      7.15 o 
   0  10  16      256.37      229.64     15.80 o 
   1  10  16      269.89      267.86     16.46 o 
   2  10  16       77.84       71.23      8.46 o 
   3  10  16        4.97        3.32      6.30 o 
   4  10  16       78.80       77.78     13.36 o 
  -4  11  16        7.94       14.67      4.47 o 
  -3  11  16        4.95        9.06      4.82 o 
  -2  11  16       63.38       61.54      7.10 o 
  -1  11  16        2.23        2.88      4.19 o 
   0  11  16       24.52       40.47      6.41 o 
   1  11  16      129.28      114.89      8.62 o 
   2  11  16        0.49        7.86      2.83 o 
   3  11  16       34.46       28.35      8.65 o 
   4  11  16       15.75       20.13      6.32 o 
  -4  12  16       10.40       14.21      4.24 o 
  -3  12  16       62.91       66.33      9.44 o 
  -2  12  16       69.92       60.26      7.93 o 
  -1  12  16        0.01       10.08      3.77 o 
   0  12  16        0.06        3.55      4.87 o 
   1  12  16        1.49        5.13      3.42 o 
   2  12  16       16.57       21.61      3.94 o 
   3  12  16       51.13       61.09      9.83 o 
   4  12  16       52.20       56.45     14.57 o 
  -4  13  16        1.34        2.43      5.08 o 
  -3  13  16        6.36        9.46      4.20 o 
  -2  13  16       12.46       15.55      3.59 o 
  -1  13  16        9.22        9.04      5.46 o 
   0  13  16        2.19        0.10      5.60 o 
   1  13  16        0.81        7.23      3.27 o 
   2  13  16       57.56       59.77      8.57 o 
   3  13  16        0.11       16.30      8.62 o 
  -4  14  16        1.49        4.28      3.33 o 
  -3  14  16        8.17        7.62      3.64 o 
  -2  14  16      106.21      107.92      9.01 o 
  -1  14  16        9.68       12.57      3.68 o 
   0  14  16      146.43      140.71      9.75 o 
   1  14  16      250.71      260.20     20.30 o 
   2  14  16        4.37        5.35      4.29 o 
   3  14  16        7.06        8.00      6.24 o 
  -3  15  16        5.19        7.02      4.29 o 
  -2  15  16        0.16        8.24      3.25 o 
  -1  15  16      217.69      240.20     16.28 o 
   0  15  16       87.64      105.01      9.77 o 
   1  15  16      182.03      186.42     15.86 o 
   2  15  16        2.05        5.58      2.96 o 
   3  15  16        1.15        0.37      3.90 o 
  -3  16  16       10.44       17.68      4.52 o 
  -2  16  16        0.25        8.33      3.30 o 
  -1  16  16        0.01        4.82      3.04 o 
   0  16  16      187.37      170.73     14.88 o 
   1  16  16       33.74       40.21      7.33 o 
   2  16  16       11.91       17.77      4.47 o 
  -3  17  16       50.67       51.41     10.39 o 
  -2  17  16        3.92       10.66      3.83 o 
  -1  17  16       40.64       36.55      6.58 o 
   0  17  16        7.58       11.60      3.70 o 
   1  17  16        8.55       15.43      4.04 o 
   2  17  16       26.43       34.26     10.88 o 
  -2  18  16        0.17        4.70      5.41 o 
  -1  18  16      117.62      128.02     14.28 o 
   0  18  16       29.49       28.88      5.54 o 
   1  18  16        2.78        2.44      3.12 o 
  -1  19  16      102.22      113.80     12.30 o 
   0  19  16       82.34       82.58      9.24 o 
  -5   1  17       51.31       31.63      8.08 o 
  -4   1  17        7.26       11.94      3.96 o 
  -3   1  17       54.22       43.19      6.04 o 
  -2   1  17       38.70       47.77      8.46 o 
  -1   1  17        0.06        1.62      2.59 o 
   0   1  17        2.67        5.02      2.45 o 
   1   1  17      133.35      119.42      9.66 o 
   2   1  17        0.10       -0.68      4.70 o 
   3   1  17       32.54       38.89      8.36 o 
   4   1  17        2.94        5.99      4.69 o 
   5   1  17       18.70       17.63      7.38 o 
  -5   2  17        1.94        6.67      3.06 o 
  -4   2  17       23.91       21.46      4.24 o 
  -3   2  17       29.04       24.75      4.71 o 
  -2   2  17        7.23       10.02      3.35 o 
  -1   2  17        1.13        6.73      3.28 o 
   0   2  17       14.97       13.82      3.24 o 
   1   2  17        8.75        6.55      3.09 o 
   2   2  17        0.14        1.87      1.80 o 
   3   2  17        0.65        6.46      4.18 o 
   4   2  17       38.39       26.35      7.98 o 
  -5   3  17      105.63       98.99     13.69 o 
  -4   3  17        9.12        5.23      2.83 o 
  -3   3  17       90.54       89.32      8.86 o 
  -2   3  17      278.06      289.10     19.90 o 
  -1   3  17       24.76       25.41      3.97 o 
   0   3  17        1.04        5.93      2.80 o 
   1   3  17       50.04       33.38      4.43 o 
   2   3  17        2.43        5.66      2.15 o 
   3   3  17       43.37       38.53      6.38 o 
   4   3  17        0.00        6.46      3.33 o 
  -5   4  17       13.75        8.64      4.18 o 
  -4   4  17      120.31      143.32     13.01 o 
  -3   4  17        0.73        8.98      6.42 o 
  -2   4  17      211.23      227.05     14.82 o 
  -1   4  17        0.27        4.03      2.29 o 
   0   4  17       48.74       37.82      4.83 o 
   1   4  17        8.52        5.45      2.27 o 
   2   4  17       52.16       36.20      6.09 o 
   3   4  17        5.08        9.12      3.74 o 
   4   4  17       44.07       36.23     15.60 o 
  -5   5  17       79.42       75.55     11.12 o 
  -4   5  17       18.42       17.42      3.82 o 
  -3   5  17      110.51      118.43      8.74 o 
  -2   5  17       65.73       68.66      7.18 o 
  -1   5  17        0.21        0.06      2.90 o 
   0   5  17      118.71       97.54      9.06 o 
   1   5  17      109.33      106.21      9.74 o 
   2   5  17       64.36       62.65      6.77 o 
   3   5  17      262.61      271.53     33.61 o 
   4   5  17        4.48        1.07      6.96 o 
  -5   6  17       33.72       29.32      6.14 o 
  -4   6  17       13.80        9.19      4.97 o 
  -3   6  17        9.40       12.06      4.42 o 
  -2   6  17       31.90       17.58      5.33 o 
  -1   6  17        6.92        5.21      6.01 o 
   0   6  17       84.79       79.80      7.01 o 
   1   6  17       49.69       35.46      6.53 o 
   2   6  17        2.86        9.27      3.66 o 
   3   6  17        7.31        7.45      4.40 o 
   4   6  17       84.49       80.81     12.25 o 
  -5   7  17        7.97        5.61      2.09 o 
  -4   7  17       15.23       23.43      5.25 o 
  -3   7  17       54.94       55.58      7.59 o 
  -2   7  17      130.64      126.90      8.80 o 
  -1   7  17       24.91       24.39      4.20 o 
   0   7  17        3.70        5.34      2.38 o 
   1   7  17       27.14       25.38      5.26 o 
   2   7  17       57.01       52.88      6.96 o 
   3   7  17       75.04       86.25     14.04 o 
   4   7  17       32.96       15.23      5.64 o 
  -5   8  17       35.58       37.46      6.08 o 
  -4   8  17       12.20       13.90      3.56 o 
  -3   8  17       82.74      102.61      8.66 o 
  -2   8  17        1.63        3.68      3.48 o 
  -1   8  17       96.27       98.63     13.34 o 
   0   8  17       21.81       12.80      3.00 o 
   1   8  17       46.50       54.04      6.01 o 
   2   8  17       67.00       65.63      9.48 o 
   3   8  17        1.62       11.22      4.47 o 
   4   8  17       46.15       38.37     11.03 o 
  -4   9  17        2.66        8.38      2.97 o 
  -3   9  17        2.81        2.51      3.48 o 
  -2   9  17       19.37       20.76      4.21 o 
  -1   9  17       20.09       30.08      5.43 o 
   0   9  17        7.86       11.40      4.45 o 
   1   9  17       21.68       16.17      4.21 o 
   2   9  17        3.55        5.89      2.62 o 
   3   9  17        0.07        1.10      4.23 o 
   4   9  17       18.49       13.40      5.48 o 
  -4  10  17      215.51      184.67     22.31 o 
  -3  10  17        0.41        9.09      4.05 o 
  -2  10  17       75.61       87.80      9.62 o 
  -1  10  17       26.07       19.77      4.80 o 
   0  10  17      232.43      238.75     13.89 o 
   1  10  17        1.09        3.49      3.37 o 
   2  10  17        0.04       -0.85      2.05 o 
   3  10  17       17.41       17.87      9.30 o 
   4  10  17        3.91       -1.10     14.90 o 
  -4  11  17       37.27       48.87      9.21 o 
  -3  11  17        1.61        1.67      4.80 o 
  -2  11  17       12.76       17.03      4.20 o 
  -1  11  17       67.50       64.68      8.79 o 
   0  11  17       10.96       14.32      4.48 o 
   1  11  17        2.68       10.13      3.46 o 
   2  11  17        2.23        3.67      4.03 o 
   3  11  17       18.35       22.28      6.96 o 
  -4  12  17       13.35        5.21      4.51 o 
  -3  12  17       34.31       29.25      6.06 o 
  -2  12  17        5.06        6.04      4.62 o 
  -1  12  17        1.16       10.81      3.52 o 
   0  12  17      216.94      229.68     17.55 o 
   1  12  17        5.69       11.70      3.37 o 
   2  12  17       45.68       43.24      6.70 o 
   3  12  17        2.25       18.92      5.99 o 
  -4  13  17       28.61       21.46     10.23 o 
  -3  13  17        9.26       19.28      4.90 o 
  -2  13  17       41.61       46.75      6.91 o 
  -1  13  17        0.59        7.35      3.43 o 
   0  13  17       30.15       31.88      5.57 o 
   1  13  17       12.30       12.95      3.84 o 
   2  13  17       24.64       19.21      4.15 o 
   3  13  17      125.86      133.47     21.16 o 
  -3  14  17      276.58      261.33     54.12 o 
  -2  14  17       19.22       11.94      4.56 o 
  -1  14  17       57.36       54.51      8.41 o 
   0  14  17        2.78        8.39      4.15 o 
   1  14  17        1.74       13.15      4.00 o 
   2  14  17       87.28       79.60      9.67 o 
   3  14  17        6.79       19.91      6.88 o 
  -3  15  17       17.92       16.12      6.04 o 
  -2  15  17       37.36       27.79      5.45 o 
  -1  15  17        9.04       10.26      3.48 o 
   0  15  17       10.55       11.03      3.64 o 
   1  15  17        5.47       13.94      5.39 o 
   2  15  17        0.06        3.48      5.00 o 
  -2  16  17        1.80        8.32      3.55 o 
  -1  16  17       64.41       86.80     10.91 o 
   0  16  17       15.25       13.76      4.02 o 
   1  16  17       27.60       18.44      5.81 o 
   2  16  17       44.05       45.28      7.26 o 
  -2  17  17        2.19       -3.95      4.24 o 
  -1  17  17        1.53       13.87      4.17 o 
   0  17  17       54.29       38.11      6.91 o 
   1  17  17       38.09       34.46      6.31 o 
   0  18  17        0.01        8.20      3.33 o 
  -5   0  18       19.61       12.82      5.50 o 
  -4   0  18       74.35       69.25     12.09 o 
  -3   0  18        2.44       10.89      4.72 o 
  -2   0  18        4.91        6.91     12.05 o 
  -1   0  18      151.73      138.56     15.68 o 
   0   0  18      250.37      256.00     22.69 o 
   1   0  18       38.98       43.72      9.48 o 
   2   0  18       42.37       45.58     10.69 o 
   3   0  18       40.43       48.92     13.13 o 
   4   0  18        5.51        8.37      7.58 o 
  -5   1  18        0.54        3.75      2.50 o 
  -4   1  18      110.54      110.56      9.68 o 
  -3   1  18        7.92       15.38      4.41 o 
  -2   1  18        6.49       10.66      3.92 o 
  -1   1  18        8.54        8.90      4.01 o 
   0   1  18        2.94        7.32      2.75 o 
   1   1  18      107.28       85.58     11.48 o 
   2   1  18       48.69       32.42      5.80 o 
   3   1  18        2.12        2.64      2.69 o 
   4   1  18        1.90        8.99      5.11 o 
  -5   2  18       76.99       73.73      9.13 o 
  -4   2  18       16.79       18.79     11.65 o 
  -3   2  18        3.34        0.87      3.77 o 
  -2   2  18        7.08       11.43      3.70 o 
  -1   2  18        6.01        4.74      2.30 o 
   0   2  18       59.93       59.10      7.07 o 
   1   2  18        0.03        4.96      3.59 o 
   2   2  18       35.80       31.00      5.25 o 
   3   2  18        6.50        6.67      7.14 o 
   4   2  18        2.66        8.95      7.49 o 
  -5   3  18        7.41        6.67      4.22 o 
  -4   3  18       61.11       63.25     11.51 o 
  -3   3  18       12.00       14.35      6.02 o 
  -2   3  18      107.89       98.32     10.71 o 
  -1   3  18        4.07        3.36      5.97 o 
   0   3  18        2.59        3.79      5.81 o 
   1   3  18        8.25        9.43      4.53 o 
   2   3  18       17.63       19.86      4.29 o 
   3   3  18       26.68       18.69      9.52 o 
   4   3  18       16.05       14.68      8.64 o 
  -5   4  18       11.86        7.91      3.50 o 
  -4   4  18        0.62        6.40      3.85 o 
  -3   4  18       41.88       43.99      8.68 o 
  -2   4  18      106.53      104.73      8.64 o 
  -1   4  18        0.13        7.61      3.20 o 
   0   4  18       16.34        5.95      4.98 o 
   1   4  18        5.07        4.99      3.03 o 
   2   4  18       22.28       22.33      4.46 o 
   3   4  18       30.18       29.05     11.77 o 
   4   4  18        0.67        3.70      5.20 o 
  -4   5  18      153.58      183.60     22.20 o 
  -3   5  18       63.70       66.66      8.53 o 
  -2   5  18       12.76       20.41      5.46 o 
  -1   5  18       38.54       43.33      8.21 o 
   0   5  18        1.63        5.11      2.68 o 
   1   5  18       51.03       50.29      7.13 o 
   2   5  18        1.33        2.68      3.38 o 
   3   5  18       95.77       97.94     19.70 o 
   4   5  18       13.27       27.46     11.68 o 
  -4   6  18        0.02       -1.98      4.43 o 
  -3   6  18        0.00        6.33      4.35 o 
  -2   6  18        0.09        0.42      4.49 o 
  -1   6  18        1.81        1.31      3.08 o 
   0   6  18        2.05        2.81      2.44 o 
   1   6  18        8.25        6.39      3.22 o 
   2   6  18       63.95       55.17      8.27 o 
   3   6  18       49.55       53.28     11.37 o 
   4   6  18       12.75        9.15      4.34 o 
  -4   7  18        1.54       10.84      3.95 o 
  -3   7  18       17.64       23.38      4.55 o 
  -2   7  18       20.55       26.48      4.68 o 
  -1   7  18        5.53        8.19      2.89 o 
   0   7  18        2.63        6.24      2.73 o 
   1   7  18       41.14       40.42      5.27 o 
   2   7  18       53.31       46.69      6.88 o 
   3   7  18        6.14        5.77      3.95 o 
   4   7  18        0.59        4.52      4.52 o 
  -4   8  18        5.26        8.46      5.19 o 
  -3   8  18        0.99        1.34      2.89 o 
  -2   8  18        2.96        4.63      5.77 o 
  -1   8  18        9.22        6.20      3.67 o 
   0   8  18        1.05        5.30      4.93 o 
   1   8  18       28.68       13.89      3.97 o 
   2   8  18       16.57       17.32      3.86 o 
   3   8  18        2.53        5.07      3.96 o 
  -4   9  18        1.70       -2.75      2.75 o 
  -3   9  18       91.13      116.98     13.43 o 
  -2   9  18       10.98       20.26      4.22 o 
  -1   9  18      185.49      205.68     16.12 o 
   0   9  18      120.90      116.38     10.45 o 
   1   9  18      244.27      233.95     16.67 o 
   2   9  18        9.29        8.15      3.06 o 
   3   9  18       10.96       14.33      5.67 o 
  -4  10  18       15.32       23.26      4.97 o 
  -3  10  18       23.34       25.82      5.57 o 
  -2  10  18        4.00       -0.57      3.51 o 
  -1  10  18        6.20       17.43      4.08 o 
   0  10  18       13.29       20.90      4.94 o 
   1  10  18        5.99        4.92      2.68 o 
   2  10  18       38.89       40.86      8.36 o 
   3  10  18        0.46        1.87      7.01 o 
  -3  11  18        7.48       14.20      4.19 o 
  -2  11  18        6.98       17.31      4.14 o 
  -1  11  18       10.58       17.78      4.44 o 
   0  11  18       29.93       29.43      4.85 o 
   1  11  18        4.36        3.82      4.88 o 
   2  11  18       18.21       17.10      4.24 o 
   3  11  18        4.60        9.47      4.67 o 
  -3  12  18       10.43       12.11      3.62 o 
  -2  12  18        0.04        3.35      5.08 o 
  -1  12  18        8.96       15.64      4.28 o 
   0  12  18       14.77       19.48      4.92 o 
   1  12  18       74.37       68.00      7.26 o 
   2  12  18        6.28        9.57      5.22 o 
   3  12  18       32.49       21.04      6.22 o 
  -3  13  18      109.18      113.54     12.50 o 
  -2  13  18      101.38      118.56     13.60 o 
  -1  13  18       21.25       17.46      7.70 o 
   0  13  18       58.51       71.15      7.62 o 
   1  13  18       38.69       51.80      7.14 o 
   2  13  18        0.79        1.36      2.52 o 
  -2  14  18        0.18        2.09      2.41 o 
  -1  14  18        0.08        4.49      3.91 o 
   0  14  18       10.38        7.95      4.68 o 
   1  14  18       15.90       14.44      3.77 o 
   2  14  18        0.58        3.58      2.68 o 
  -2  15  18        4.11       13.12      3.71 o 
  -1  15  18       13.53       13.24      4.10 o 
   0  15  18        9.39       10.32      6.24 o 
   1  15  18       14.60       12.18      6.26 o 
  -1  16  18        3.54        7.88      3.31 o 
   0  16  18        0.27        7.69      3.30 o 
   1  16  18        9.96       10.28      3.76 o 
  -4   1  19        0.88        2.70      4.48 o 
  -3   1  19        1.84        9.00      5.03 o 
  -2   1  19        7.03        2.87      4.24 o 
  -1   1  19        8.49        4.44      2.13 o 
   0   1  19       14.20       16.26      3.63 o 
   1   1  19       12.01        8.83      2.98 o 
   2   1  19        0.59       -0.66      2.65 o 
   3   1  19       11.33       22.96      9.26 o 
   4   1  19        3.46        3.13      3.79 o 
  -4   2  19        0.04       13.62      4.21 o 
  -3   2  19       10.24       31.50      9.34 o 
  -2   2  19        0.32        8.98      7.51 o 
  -1   2  19       17.62       16.43      4.67 o 
   0   2  19      151.46      138.43     12.29 o 
   1   2  19        5.65        6.94      3.62 o 
   2   2  19        0.73        9.12      3.15 o 
   3   2  19        0.65        4.01      4.36 o 
   4   2  19       21.23       29.93     10.62 o 
  -4   3  19       52.53       51.42     10.81 o 
  -3   3  19       20.23       31.14      8.64 o 
  -2   3  19        7.26        6.37     10.12 o 
  -1   3  19        1.31        6.89      7.51 o 
   0   3  19        9.46        9.73      3.94 o 
   1   3  19        6.43       16.70      4.27 o 
   2   3  19        9.36       12.53      5.13 o 
   3   3  19        0.41       -5.64      5.64 o 
  -4   4  19       34.12       19.66      9.98 o 
  -3   4  19        0.05        6.02     13.17 o 
  -2   4  19        3.81        7.30      4.34 o 
  -1   4  19        8.53       14.33      4.13 o 
   0   4  19       15.30       20.71      4.93 o 
   1   4  19       67.36       71.31     10.62 o 
   2   4  19        2.58        1.09      6.21 o 
   3   4  19       55.67       30.54     14.59 o 
  -4   5  19      236.77      216.97     27.49 o 
  -3   5  19       86.94       49.45     14.54 o 
  -2   5  19       48.29       50.34      8.68 o 
  -1   5  19       18.91       26.14      5.24 o 
   0   5  19        6.37        5.13      2.61 o 
   1   5  19       18.63       15.62      4.43 o 
   2   5  19      175.12      180.56     20.27 o 
   3   5  19      124.36       97.67     25.39 o 
  -4   6  19       13.31       11.70      5.24 o 
  -3   6  19        2.27       17.32      5.49 o 
  -2   6  19        0.34        8.52      3.67 o 
  -1   6  19       16.02       13.23      5.27 o 
   0   6  19       43.11       48.83      9.51 o 
   1   6  19       28.81       25.00      6.80 o 
   2   6  19        0.39        0.89      3.10 o 
   3   6  19       17.05       10.40      5.95 o 
  -4   7  19        0.51        3.48      3.09 o 
  -3   7  19       75.78       79.45     11.23 o 
  -2   7  19       37.51       29.13      5.51 o 
  -1   7  19        2.57        9.40      5.42 o 
   0   7  19        6.42        9.76      3.86 o 
   1   7  19        8.08       18.01      4.44 o 
   2   7  19       12.04        2.69      3.48 o 
   3   7  19       10.42       10.23     10.45 o 
  -4   8  19        1.46        5.97      7.32 o 
  -3   8  19       34.60       52.05     10.28 o 
  -2   8  19        5.03        4.15      5.11 o 
  -1   8  19       13.73       14.63      3.56 o 
   0   8  19        2.74        6.01      2.89 o 
   1   8  19       78.38      106.41      7.51 o 
   2   8  19        0.01        3.05      2.13 o 
   3   8  19        8.84        3.55      6.85 o 
  -3   9  19        1.67        2.08      2.94 o 
  -2   9  19       15.84       15.07      4.38 o 
  -1   9  19        8.47       10.22      3.67 o 
   0   9  19        7.83       14.59      4.31 o 
   1   9  19       10.51        7.91      3.17 o 
   2   9  19        0.09        4.83      4.09 o 
   3   9  19        3.59        0.24      6.77 o 
  -3  10  19        0.05        9.85      5.51 o 
  -2  10  19        6.73       17.36      4.79 o 
  -1  10  19        4.23       -0.45      2.85 o 
   0  10  19        3.86       10.82      3.58 o 
   1  10  19       78.72       75.78      8.70 o 
   2  10  19        3.91        6.76      3.05 o 
  -3  11  19       20.15       10.81      5.82 o 
  -2  11  19       36.29       30.96      5.72 o 
  -1  11  19       49.37       41.79      7.00 o 
   0  11  19      216.85      229.68     22.66 o 
   1  11  19        0.19        1.99      3.51 o 
   2  11  19        4.36       10.40      4.45 o 
  -2  12  19       24.52       24.15      6.16 o 
  -1  12  19        0.02        6.14      4.50 o 
   0  12  19        1.28        7.87      3.63 o 
   1  12  19        7.33       11.87      3.89 o 
   2  12  19        1.50        2.20      2.74 o 
  -2  13  19       37.46       52.89      7.15 o 
  -1  13  19        2.27        7.87      3.46 o 
   0  13  19       22.63       19.73      5.37 o 
   1  13  19        6.08        5.78      3.45 o 
  -1  14  19       19.46       26.05      5.19 o 
   0  14  19       22.52       16.18      3.10 o 
   1  14  19        6.74       11.07      3.43 o 
  -4   0  20       81.15       92.38     23.14 o 
  -3   0  20        0.09       11.90      8.24 o 
  -2   0  20       47.24       41.61     13.80 o 
  -1   0  20        0.07       15.34      8.20 o 
   0   0  20       25.91       18.74      5.70 o 
   1   0  20      149.38      148.22     20.54 o 
  -4   1  20        0.01        9.15      5.03 o 
  -3   1  20        5.98       11.71      5.06 o 
  -2   1  20       87.97       81.20      7.89 o 
  -1   1  20        8.92       19.25      5.11 o 
   0   1  20       51.00       49.43      8.28 o 
   1   1  20        0.27        0.70      3.57 o 
   2   1  20        2.89        7.14      5.69 o 
   3   1  20        8.34        7.45      5.51 o 
  -4   2  20        0.72        5.97      3.50 o 
  -3   2  20       23.24       14.36      4.51 o 
  -2   2  20       22.01       23.46      5.69 o 
  -1   2  20        2.77        3.29      2.74 o 
   0   2  20       16.33        3.18      6.91 o 
   1   2  20       19.96       14.76      5.27 o 
   2   2  20       13.36       19.02      5.84 o 
   3   2  20        2.22       -4.72      4.72 o 
  -4   3  20       25.52       20.09      6.12 o 
  -3   3  20       58.40       55.47     10.84 o 
  -2   3  20        3.46       11.26      4.41 o 
  -1   3  20       12.36        5.87      4.85 o 
   0   3  20        0.99        2.41      2.75 o 
   1   3  20       36.20       29.40      6.32 o 
   2   3  20        0.63        5.19      3.80 o 
   3   3  20       61.04       42.84     16.04 o 
  -3   4  20        5.08       15.42      4.41 o 
  -2   4  20       18.12       20.22      6.55 o 
  -1   4  20        9.86       10.90      4.33 o 
   0   4  20        0.41        2.35      4.84 o 
   1   4  20       18.55       15.20      5.39 o 
   2   4  20        1.82        8.95      3.84 o 
   3   4  20        2.96        0.62      4.54 o 
  -3   5  20       86.72       85.56     10.51 o 
  -2   5  20        2.69        7.52      4.79 o 
  -1   5  20       95.69       85.83      9.83 o 
   0   5  20       11.71       21.69      5.32 o 
   1   5  20       27.52       30.59      8.10 o 
   2   5  20       84.56       68.80     15.29 o 
   3   5  20       35.43       21.33     11.81 o 
  -3   6  20       77.27       83.44     14.64 o 
  -2   6  20       24.97       18.72      5.23 o 
  -1   6  20        3.85        9.72      3.63 o 
   0   6  20        0.04        5.00      5.37 o 
   1   6  20        0.04       -3.23      3.23 o 
   2   6  20       24.61       11.94      6.79 o 
  -3   7  20      121.11      139.18     17.88 o 
  -2   7  20       16.44       11.19      4.16 o 
  -1   7  20        4.88       11.35      4.55 o 
   0   7  20        2.66        1.42      6.58 o 
   1   7  20        1.70       11.80      4.07 o 
   2   7  20       34.60       20.11      6.65 o 
  -3   8  20        5.03        7.13      3.57 o 
  -2   8  20        2.84        2.24      3.51 o 
  -1   8  20        6.94       10.92      4.21 o 
   0   8  20        0.63       -0.18      3.57 o 
   1   8  20        7.85        7.74      3.72 o 
   2   8  20       45.91       43.27     10.36 o 
  -3   9  20        0.73       -0.26      3.27 o 
  -2   9  20      110.09      127.02     16.69 o 
  -1   9  20        0.00        1.42      3.17 o 
   0   9  20      164.17      147.80     16.79 o 
   1   9  20        5.23        7.58      6.11 o 
   2   9  20       13.39       10.97      6.04 o 
  -2  10  20        4.90        1.52      3.65 o 
  -1  10  20       41.18       45.96      9.16 o 
   0  10  20       36.62       38.99      7.76 o 
   1  10  20       65.83       53.30     13.81 o 
   2  10  20        4.21       11.59      7.85 o 
  -2  11  20        4.30        6.87     12.42 o 
  -1  11  20       11.18        6.52      5.43 o 
   0  11  20       36.31       37.73      8.37 o 
   1  11  20        3.27        3.75      2.64 o 
  -1  12  20        2.70        1.66      2.81 o 
   0  12  20       13.62       17.06      4.13 o 
   1  12  20       17.07       19.10      4.59 o 
  -3   1  21        0.53        9.00      4.86 o 
  -2   1  21        1.81       14.86      5.27 o 
  -1   1  21       76.51       72.21     14.83 o 
   0   1  21       56.22       71.74     14.99 o 
   1   1  21       54.54       49.27     12.54 o 
  -3   2  21       28.53       45.50     24.84 o 
  -2   2  21       16.04       13.73      4.91 o 
  -1   2  21       35.63       28.04      6.20 o 
   0   2  21       26.97       31.24      7.59 o 
   1   2  21        2.19        2.68      4.22 o 
   2   2  21       13.20       13.58      7.10 o 
  -3   3  21        4.48       12.06      4.66 o 
  -2   3  21       22.17       16.78      5.87 o 
  -1   3  21      148.64      172.20     19.19 o 
   0   3  21      116.09      131.00     14.94 o 
   1   3  21       68.04       64.90     11.56 o 
   2   3  21       32.01       34.55     12.52 o 
  -3   4  21       19.09        7.78      5.67 o 
  -2   4  21       21.47        9.69      6.97 o 
  -1   4  21       17.76       24.83      5.63 o 
   0   4  21       10.23        3.97      3.58 o 
   1   4  21        3.59       10.17      4.25 o 
   2   4  21       47.51       30.63     10.84 o 
  -3   5  21       50.14       31.68      9.43 o 
  -2   5  21       29.58       18.81      9.66 o 
  -1   5  21       49.69       55.43     10.69 o 
   0   5  21       15.12        9.70      3.83 o 
   1   5  21        0.09       14.65      6.50 o 
   2   5  21       99.72       68.36     17.81 o 
  -2   6  21       73.90       80.54     11.02 o 
  -1   6  21       12.62       13.61      4.45 o 
   0   6  21        4.08        5.53      3.29 o 
   1   6  21       91.36       79.08     11.86 o 
   2   6  21       47.87       22.13     12.65 o 
  -2   7  21       27.91       29.16      5.94 o 
  -1   7  21       43.50       31.24      9.12 o 
   0   7  21      141.22      150.61     21.25 o 
   1   7  21       56.05       47.07      9.59 o 
  -2   8  21       26.35       31.04      6.48 o 
  -1   8  21        0.00        6.55      3.66 o 
   0   8  21       42.18       34.19      6.94 o 
   1   8  21        3.08        4.79      7.27 o 
  -1   9  21        8.19        7.49      4.52 o 
   0   9  21       30.13       23.85      5.97 o 
   1   9  21        0.03        1.09      2.33 o 
  -1  10  21       63.88       72.59     10.34 o 
   0  10  21        0.26        6.76      4.68 o 
  -2   0  22       39.39       40.11     19.92 o 
  -1   0  22      120.28      113.67     32.04 o 
   0   0  22       65.61       70.61     16.31 o 
   1   0  22       19.70       11.50      7.01 o 
  -2   1  22       38.84       45.76     10.52 o 
  -1   1  22       59.60       51.94     13.35 o 
   0   1  22      143.37      145.58     26.74 o 
   1   1  22        1.96        6.64      4.76 o 
  -2   2  22        0.95        5.57      4.02 o 
  -1   2  22        0.28        3.14      7.05 o 
   0   2  22        1.97        0.03      4.13 o 
   1   2  22       11.72        6.22      4.59 o 
  -2   3  22       24.56       31.61      8.58 o 
  -1   3  22        5.70        7.97      3.64 o 
   0   3  22       17.49       14.08      5.63 o 
   1   3  22       10.46       16.00      5.15 o 
  -1   4  22       24.94       18.60      8.98 o 
   0   4  22        1.24        6.54      4.19 o 
   1   4  22        1.43       -3.42      4.79 o 
  -1   5  22        1.04        4.63      3.27 o 
   0   5  22       14.75        9.85      4.04 o 
  -1   6  22        4.79        2.62      2.51 o 
   0   6  22       23.01       24.93      5.96 o 
                                                 
